# Supplementary material for: Complementary Phenotyping of Maize Root System Architecture by Root Pulling Force and X-Ray Imaging
Source: Plant Phenomics. 2021 Nov 10;2021:9859254. doi: 10.34133/2021/9859254 (PMC8603028; doi:10.34133/2021/9859254)
Supplement: Supplementary Materials — Figure S1: RPF distributions and example X-ray CT scan. Figure S2: correlation between 2D and 3D RSA traits. Figure S3-S4: heritability and variance component analysis of RSA traits. Figure S5: GxE in 3D RSA traits and regression between select traits vs. root mass. Figure S6-S7: significantly different 3D RSA traits between irrigation treatments and/or time point. Figure S8: PCA of 3D RSA traits. Figure S9-S10: trait importance across PCA-LDA. Table S1: genotypes used in X-ray CT. Table S2: 3D RSA trait descriptions. Table S3: correlation between RPF and 3D RSA traits. Table S4: accuracies of different classification methods for genotype and environment. Table S5: correlation between 3D RSA traits across time points. Data File S1: 2D and 3D RSA phenotype data. [file 9859254.f1.zip]

Archive with 3 entries (3 files):
- Shao_PlantPhenomics_SupplementalFigures_Revised.pdf
- Shao_SupplementalFile1.xlsx
- Shao_SupplementalTables_RevisedFinal.docx
