# Supplementary material for: Complementary Phenotyping of Maize Root System Architecture by Root Pulling Force and X-Ray Imaging
Source: Plant Phenomics. 2021 Nov 10;2021:9859254. doi: 10.34133/2021/9859254 (PMC8603028; doi:10.34133/2021/9859254)
Supplement: Supplementary Materials — Figure S1: RPF distributions and example X-ray CT scan. Figure S2: correlation between 2D and 3D RSA traits. Figure S3-S4: heritability and variance component analysis of RSA traits. Figure S5: GxE in 3D RSA traits and regression between select traits vs. root mass. Figure S6-S7: significantly different 3D RSA traits between irrigation treatments and/or time point. Figure S8: PCA of 3D RSA traits. Figure S9-S10: trait importance across PCA-LDA. Table S1: genotypes used in X-ray CT. Table S2: 3D RSA trait descriptions. Table S3: correlation between RPF and 3D RSA traits. Table S4: accuracies of different classification methods for genotype and environment. Table S5: correlation between 3D RSA traits across time points. Data File S1: 2D and 3D RSA phenotype data. [file 9859254.f1.zip › Shao_SupplementalFile1.xlsx]

## Sheet: G2F 2017 (3D)
Sample	Rep	VoxelSize	Genotype	Pedigree	Environment	RPF.Category	RPF	SurfaceArea	Volume	ConvexVolume	Solidity	MedRoots	MaxRoots	Bushiness	Depth	HorEqDiameter	TotalLength	SRL	LengthDistr	WD_Ratio	NumberBifCl	AvgSizeBifCl	EdgeNum	AvgEdgeLength	NumTips	AvgRadius	Elongation	Flatness	Football	SolidityVHist01	SolidityVHist02	SolidityVHist03	SolidityVHist04	SolidityVHist05	SolidityVHist06	SolidityVHist07	SolidityVHist08	SolidityVHist09	SolidityVHist10	SolidityVHist11	SolidityVHist12	SolidityVHist13	SolidityVHist14	SolidityVHist15	SolidityVHist16	SolidityVHist17	SolidityVHist18	SolidityVHist19	SolidityVHist20
1_10	1	113	S16 CR-0369		Limited	Medium	131.3	3605648	64871.6	1.30028e+06	0.0499	70	204	2.9143	212.892	96.0205	43690.3	0.673506	0.0339452	0.451	10842	2.9889	20497	9.6212	3994	3.2103	0.463085	0.689516	0.724079	0.382615	0.411668	0.335637	0.216713	0.183714	0.112399	0.0828037	0.0593419	0.0497084	0.0367132	0.03498	0.0302646	0.0321818	0.0226137	0.0213237	0.0202864	0.0311422	0.0169359	0.0145439	0.0127917
1_106	1	113	CS15-YCB-17-X-POL-J4	B73/TX6252	Limited	Low	127.7	2655084	60635.9	1.24237e+06	0.0488	62	144	2.3226	211.536	99.6087	25725.4	0.424857	0.0138538	0.4709	4760	2.5876	8321	14.6859	2087	3.3082	0.574573	0.634834	0.668314	0.403753	0.150302	0.17356	0.118445	0.0793594	0.0618486	0.0470105	0.0431685	0.0407386	0.0367048	0.0345077	0.0304976	0.0268932	0.0225395	0.0195077	0.0149874	0.0212394	0.0224554	0.0205857	0.0223312
1_107	1	113	15SFG:2148	2369/PHZ51	Limited	High	151.7	5348244	93156.2	2.43829e+06	0.0382	148	418	2.8243	212.892	143.498	61851.5	0.663717	0.0279562	0.674	11395	2.7611	20582	14.2359	5043	2.7995	0.68131	0.966939	0.964871	0.205572	0.355666	0.187204	0.0977125	0.0658021	0.0518648	0.0499033	0.0391586	0.0281963	0.021407	0.0199747	0.0201876	0.0167027	0.0158477	0.0139452	0.0172511	0.0185025	0.00685716	0.00498628	0.00751111
1_11	1	113	S16 CR-0477	CG120xPHZ51	Limited	High	205	3885048	94967.2	1.92307e+06	0.0494	21	168	8	180.574	153.068	36447.7	0.383742	0.0253798	0.8477	8878	2.7199	16059	10.1786	4101	4.0807	0.956861	0.784995	0.759154	0.583137	0.597458	0.647291	0.364677	0.091921	0.0599987	0.0900844	0.0583882	0.0671428	0.0527898	0.0488149	0.0345045	0.0129634	0.00999253	0.0268156	0.947321	0.772319	0.596423	-5.71e-25	-5.93e-67
1_118	1	113	15SJWE:G2F:09041/09020	LH195/LH82	Limited	High	127.6	3082268	58570.2	1.55686e+06	0.0376	75	214	2.8533	212.892	108.021	35503	0.606939	0.046895	0.5074	6663	2.6919	11944	14.0463	2804	2.9709	0.493046	0.86687	0.846866	0.199993	0.409543	0.53008	0.317778	0.190029	0.115333	0.0804724	0.0606984	0.05367	0.0405067	0.0325057	0.0262998	0.0254591	0.0195453	0.0167538	0.0147853	0.0198557	0.0196015	0.0101257	0.00970051
1_133	1	113	15SJWE:G2F:13041/13020	LH195/PHW30	Limited	High	141.4	4230116	82090.3	1.7631e+06	0.0466	109	218	2	212.892	111.173	44040.6	0.536455	0.0478442	0.5222	9329	2.4984	16110	12.5079	4352	3.2355	0.559814	0.620411	0.604443	0.697316	0.170808	0.188478	0.171184	0.151108	0.0773349	0.0755763	0.0555514	0.0515822	0.0409207	0.0296691	0.0264303	0.0257102	0.0218864	0.027423	0.0269785	0.0200622	0.0191751	0.0171585	0.0256698
1_139	1	113	16SJWE:G2F:25251/25265	PHB47/PHR55:0050):0666-B	Limited	High	162.7	3459854	57673.9	1.55205e+06	0.0372	91	245	2.6923	200.914	118.898	39530.3	0.685253	0.0340808	0.5918	7913	2.7773	14290	12.7423	4137	2.844	0.697054	0.727991	0.71319	0.686113	0.166437	0.0758995	0.143432	0.105448	0.0850775	0.0572677	0.0448546	0.0411887	0.0280576	0.0228817	0.0230195	0.0177753	0.0169851	0.0195768	0.0201133	0.0137203	0.0193254	0.130263	0.914286
1_142	1	113	15SJWE:G2F:14051/14020		Limited	Medium	165.8	3813782	70980.1	1.44479e+06	0.0491	93	271	2.914	212.44	113.85	45324.1	0.638265	0.0199106	0.5359	10060	2.7234	17970	11.6322	4565	2.8402	0.550292	0.80931	0.86219	0.696978	0.773405	0.207396	0.135018	0.0887724	0.065205	0.055218	0.0462069	0.0376976	0.0333267	0.0254452	0.0188544	0.0204393	0.0174475	0.0152442	0.0176689	0.0316246	0.0507186	0.07736	0.115671
1_148	1	113	15SJWE:G2F:05026/05020	LH198/LH51	Limited	Low	140.4	5014102	84363.5	2.27903e+06	0.037	128	413	3.2266	196.846	138.903	60790.8	0.720495	0.048364	0.7056	12216	2.7851	22194	12.7586	5638	2.7489	0.762645	0.74338	0.756793	0.336164	0.22802	0.0673577	0.127818	0.0980426	0.0966867	0.065044	0.0477186	0.0347687	0.0296988	0.0252177	0.0203067	0.0210045	0.0181863	0.0192992	0.0119893	0.011452	0.013179	0.00333953	-1.1e-25
1_161	1	113	15SJWE:G2F:12036/12020		Limited	Medium	117.7	2669650	52189.2	1.3106e+06	0.0398	67	184	2.7463	211.762	113.816	26822.8	0.514919	0.0441152	0.5375	4465	2.6822	7818	16.1444	2308	2.8455	0.673685	0.643803	0.616697	0.774894	0.242685	0.161771	0.150452	0.168567	0.131703	0.0867152	0.0597335	0.0435915	0.0324669	0.0272623	0.0246243	0.0205138	0.0176643	0.0179398	0.0224507	0.00683685	0.00664362	0.018827	0.0352446
1_162	1	113	15SJWE:G2F:15051/15020	PHB47/PHG29	Limited	High	150.4	3607646	79464.8	1.84966e+06	0.043	66	198	3	207.468	136.899	36253.3	0.456183	0.0607488	0.6599	5966	2.524	10331	16.4101	3234	3.0882	0.68545	0.743888	0.85669	0.620897	0.174567	0.0659527	0.0452973	0.13209	0.0767904	0.0861725	0.0560611	0.0372899	0.0309945	0.0304668	0.0309519	0.0272427	0.0224959	0.0168061	0.015417	0.0141015	0.0155004	0.00777064	0.0586052
1_169	1	113	15SJWE:G2F:15046/15020	PHN66/PHG29	Limited	High	135.5	3224808	75595.2	2.24803e+06	0.0336	52	130	2.5	211.762	133.154	29080.3	0.383742	0.045765	0.6288	6257	2.7985	11388	11.3813	2778	3.6591	0.673802	0.80729	0.807128	0.335017	0.346022	0.127376	0.153509	0.088658	0.0593553	0.0425376	0.032876	0.0287619	0.0243856	0.0199172	0.0188454	0.018638	0.0156807	0.0164223	0.0136674	0.0217554	0.0163863	0.00476913	0.00197333
1_175	1	113	15SJWE:G2F:04026/04020	LH198/PHN82	Limited	Low	145	4480788	93077.6	2.15881e+06	0.0431	115	227	1.9739	207.92	133.668	46690.9	0.501214	0.0474826	0.6429	9157	2.6896	16324	13.2581	4468	3.2502	0.643543	0.751275	0.762085	0.225585	0.110152	0.144738	0.0788819	0.0660911	0.0565106	0.0484989	0.042796	0.0352143	0.0267133	0.0247194	0.0196589	0.0230703	0.0213016	0.0224229	0.018258	0.0213935	0.0318895	0.0418298	0.916667
1_18	1	113	S16 CR-0621		Limited	Medium	93.4	1949250	40080.3	1.00116e+06	0.04	51	124	2.4314	190.066	107.642	19095.2	0.475762	0.0692012	0.5663	3625	2.6535	6365	13.6355	1863	3.1799	0.565694	0.876527	0.848049	0.627439	0.656235	0.720476	0.404296	0.212008	0.126693	0.0728542	0.050944	0.0352602	0.0277962	0.0222881	0.0216855	0.0153533	0.017486	0.0174064	0.0221207	0.0134382	0.0042875	1.0128	-6.46e-42
1_181	1	113	15SJWE:G2F:16031/16020		Limited	Medium	150.1	4206156	74914	1.99328e+06	0.0376	137	306	2.2336	210.858	130.762	47497.1	0.634349	0.0329508	0.6201	8519	2.727	15168	14.5248	3964	2.8172	0.739757	0.702542	0.687142	0.318019	0.247344	0.169036	0.0976135	0.058775	0.0457993	0.0377249	0.0315047	0.0265857	0.0210882	0.0188146	0.0225014	0.0228074	0.0290735	0.0221524	0.0174298	0.0196085	0.0153121	0.0216752	0.0249798
1_20	1	110	S16 CR-0569		Limited	Medium	178.4	6565842	114880	2.51457e+06	0.0457	70	497	7.1	241.12	160.853	74811.9	0.650826	0.026906	0.6671	13888	2.7216	24911	14.5117	6830	2.8326	0.718601	0.789732	0.759188	0.75071	0.875788	0.286176	0.133987	0.102966	0.208834	0.109543	0.0932338	0.0646912	0.0480616	0.042574	0.0371865	0.0261649	0.0219416	0.023379	0.0221601	0.0236568	0.0328786	0.0222043	0.0298055
1_219	1	113	WISN15/30853		Limited	Medium	121.9	2810826	58011.8	1.74223e+06	0.0333	72	173	2.4028	206.112	125.877	30879.3	0.53254	0.0589408	0.6107	5916	2.6175	10405	13.3297	3274	2.9099	0.575318	0.908006	0.908192	0.380803	0.338827	0.118278	0.0519281	0.146221	0.088535	0.0766572	0.0438614	0.0360896	0.0299197	0.0260271	0.0224043	0.0203004	0.0153549	0.0111898	0.0121085	0.0139969	0.00892928	0.024558	0.045295
1_224	1	113	S16 CR-0795	CGR03xCG108	Limited	Low	115.2	3421614	72320.3	1.56988e+06	0.0461	64	206	3.2188	212.892	113.453	36240.2	0.501214	0.0245888	0.5329	7941	2.614	14085	11.6318	3946	3.2857	0.582482	0.886216	0.883982	0.4078	0.223267	0.0887955	0.166286	0.113306	0.0939798	0.07171	0.0522317	0.0445649	0.0354215	0.0298126	0.0261922	0.0187657	0.0125931	0.0138144	0.019854	0.0290707	0.0344577	0.0423737	0.039398
1_253	1	113	WISN15/30649	B73 X PHM49	Limited	Low	86.3	2969630	52256.7	1.20246e+06	0.0435	108	292	2.7037	163.624	112.802	35574.2	0.681338	0.0659242	0.6894	7489	2.758	13462	12.291	3151	2.8808	0.653047	0.741039	0.738905	0.570225	0.743734	0.288762	0.180654	0.09291	0.0810266	0.0585246	0.035198	0.028646	0.0237391	0.0193124	0.0196534	0.0278207	0.0344351	0.0432333	0.0471473	5.66e-19	4.47e-44	1.68e-69	-1.33e-110
1_37	1	113	S16 CR-0580	PHHV4xLH185	Limited	Low	194.1	4380118	94996.1	2.69246e+06	0.0353	113	139	1.2301	212.892	149.614	41995.8	0.442478	0.0854054	0.7028	13271	3.6938	27644	6.3553	4945	3.1609	0.622879	0.919496	0.896934	0.303371	0.448171	0.154171	0.138025	0.0923583	0.0652923	0.0485538	0.0438592	0.0347068	0.0344511	0.0278013	0.027426	0.0217024	0.0219653	0.0195729	0.0158615	0.0246744	0.013488	0.0122833	0.0128091
1_41	1	113	S16 CR-0722		Limited	Medium	144.6	3653766	67574.6	1.61903e+06	0.0417	96	191	1.9896	212.892	110.986	38045.5	0.563866	0.0456746	0.5213	7443	2.65	13251	13.1315	3623	3.0842	0.545325	0.773161	0.763042	0.624896	0.152234	0.171213	0.117462	0.0820235	0.0798337	0.0515066	0.0398319	0.0332048	0.0317024	0.0272264	0.0261768	0.0226541	0.0220886	0.0212009	0.0185898	0.0160822	0.0192374	0.0170904	0.0160534
1_44	1	113	S15 IB-0364		Limited	Medium	84.9	2658084	49748.2	1.33189e+06	0.0374	52	195	3.75	207.694	100.514	30979.2	0.622602	0.027685	0.484	6482	2.5839	11352	12.0977	3499	3.0266	0.569787	0.762623	0.768018	0.394773	0.813955	0.444409	0.37339	0.164543	0.127295	0.0830184	0.0608911	0.0466209	0.0410136	0.0229763	0.0193937	0.0158539	0.017094	0.0174615	0.0181561	0.0160204	0.0123375	0.0120828	0.00799419
1_45	1	113	S16 CR-0511	LH185xS8324	Limited	High	119.5	3934992	69432.7	2.14521e+06	0.0324	126	319	2.5317	212.892	134.499	49101.4	0.70679	0.0348944	0.6318	9821	2.7105	17581	12.8435	4537	2.7156	0.532894	0.884008	0.853336	0.696933	0.299128	0.197294	0.116217	0.0783297	0.0589493	0.0380074	0.0294684	0.0241237	0.0185645	0.0197391	0.0187988	0.0212007	0.0164686	0.0167026	0.0126133	0.00941535	0.0091172	0.011928	0.013009
1_55	1	113	S15 IB-0384	CG60xLH162	Limited	Low	69.2	2435242	47566	965553	0.0493	22	196	8.9091	212.892	91.072	28311.5	0.595191	0.0087462	0.4278	6380	2.982	11943	10.3796	3176	3.1479	0.508009	0.87717	0.882637	0.705924	0.65012	0.34435	0.154579	0.0823673	0.0721167	0.0499243	0.0414166	0.035308	0.0284743	0.0211577	0.0159333	0.0160204	0.0144176	0.0158489	0.0191275	0.0179331	0.0157989	0.0216527	0.021532
1_60	1	113	S16 IA-0687	CG120xPHR25	Limited	Low	121.8	3251786	64410.1	1.93958e+06	0.0332	56	246	4.3929	212.892	121.318	34107	0.528624	0.0416066	0.5699	6465	2.6682	11479	13.6972	3246	2.8894	0.556355	0.858685	0.859277	0.654446	0.147173	0.0715432	0.123776	0.0878958	0.0766137	0.0547287	0.0414275	0.0295963	0.0288709	0.0233017	0.0195042	0.0159123	0.0159586	0.0135812	0.0113997	0.0161212	0.0208288	0.0149867	0.00931473
1_64	1	113	S16 CR-0462	PHG47xLH145	Limited	Low	112.2	2887128	55729.4	2.00769e+06	0.0278	93	157	1.6882	186.676	143.498	30733.5	0.552118	0.0501268	0.7687	6539	2.6217	11606	11.6916	3504	3.2065	0.695974	0.836827	0.779773	0.734561	0.261802	0.200347	0.136068	0.0812005	0.0635085	0.0422653	0.0271551	0.0203739	0.0168712	0.0142198	0.0123311	0.00969687	0.00964765	0.0149789	0.00686385	0.00465244	0.00455926	6.43e-12	2.09e-53
1_75	1	113	S16 CR-0519	PHW03xS8324	Limited	High	168.4	3900660	69197.8	1.35962e+06	0.0509	97	248	2.5567	212.666	104.567	41260.6	0.597149	0.0317078	0.4917	7363	2.5859	12837	15.0138	3419	3.0306	0.711747	0.4149	0.422921	0.366972	0.156115	0.170889	0.11949	0.0855954	0.0711014	0.0516191	0.04218	0.0372833	0.0325494	0.0308233	0.0256511	0.0231974	0.0213644	0.0200687	0.0229266	0.019767	0.0250529	0.0346999	0.0430978
1_83	1	113	S16 CR-0485		Limited	Medium	126.5	3744754	66245.8	2.12569e+06	0.0312	124	201	1.621	176.732	153.584	41175.8	0.620644	0.0621274	0.869	7722	2.6124	13648	14.2252	3954	2.9944	0.834817	0.747579	0.788392	0.144967	0.205956	0.0661845	0.0948221	0.0826976	0.0635783	0.035333	0.0320587	0.0244651	0.0190793	0.0161409	0.0142034	0.0136189	0.0154015	0.0224386	0.0132611	0.0085006	2.28e-11	8.55e-37	5.4e-79
1_94	1	113	S16 CR-0438	S8326xLH145	Limited	Low	120.8	3157912	63006.1	1.72941e+06	0.0364	82	103	1.2561	196.168	134.329	28493.2	0.452267	0.0769304	0.6848	6845	2.6215	12121	10.7443	3531	3.5407	0.744104	0.694857	0.704035	0.276793	0.482209	0.127124	0.0780979	0.0942946	0.063377	0.0398794	0.0290819	0.0204906	0.0187969	0.0161927	0.0188686	0.0173806	0.0196784	0.0212434	0.0319092	0.0269626	0.013123	0.919107	9.69e-27
2_104	2	113	15SJWE:G2F:16031/16020		Limited	Medium	170.4	5042178	92130.5	2.2476e+06	0.041	126	336	2.6667	212.666	143.12	57626.6	0.624559	0.0604324	0.673	9319	2.6904	16463	16.3124	4481	2.8068	0.649146	0.857739	0.844283	0.515129	0.119588	0.0800751	0.16527	0.081179	0.052199	0.0455489	0.0358353	0.0325592	0.0299638	0.0268829	0.0258659	0.0208923	0.0203614	0.0237782	0.0249639	0.0186103	0.018296	0.0171079	0.0233081
2_138	2	113	15SJWE:G2F:13041/13020	LH195/PHW30	Limited	High	174.8	5713482	108576	1.96041e+06	0.0554	130	335	2.5769	212.666	129.015	57903.9	0.53254	0.0448836	0.6067	11349	2.6142	20038	13.7876	5202	3.0182	0.672559	0.718033	0.726643	0.382851	0.384527	0.108884	0.142381	0.119747	0.0938674	0.0782906	0.0665386	0.0466843	0.0382716	0.0319455	0.0304453	0.0273329	0.0293947	0.0249086	0.028407	0.0271553	0.0340809	0.0364356	0.0341071
2_140	2	113	15SJWE:G2F:09041/09020	LH195/LH82	Limited	High	136.4	2792132	60293.2	1.49721e+06	0.0403	67	169	2.5224	212.892	120.917	29247.1	0.485551	0.0395726	0.568	6432	2.6306	11442	11.726	3072	3.0478	0.513784	0.847802	0.849216	0.534101	0.21833	0.344028	0.241595	0.128674	0.0919706	0.0680833	0.0486614	0.0364615	0.0346137	0.0285847	0.0261984	0.0198539	0.0158942	0.0199124	0.0181881	0.013418	0.0219256	0.0343253	0.0429653
2_141	2	113	15SJWE:G2F:04026/04020	LH198/PHN82	Limited	Low	134.8	3138694	66914.9	1.12489e+06	0.0595	49	216	4.4082	212.892	101.34	33775	0.50513	0.022939	0.476	7606	2.7005	13680	11.4399	3377	3.2491	0.611573	0.715478	0.715433	0.75188	0.940906	0.375317	0.265239	0.181657	0.128171	0.0886806	0.0729957	0.0549655	0.044671	0.0366663	0.0348834	0.0259692	0.024321	0.0239748	0.0211452	0.0168962	0.0144072	0.0108284	0.0348215
2_15	2	113	15SFG:2148	2369/PHZ51	Limited	High	116.5	4130340	69186.4	1.73782e+06	0.0398	174	297	1.7069	203.174	131.798	50884.4	0.736158	0.0673028	0.6487	9999	2.7659	18057	13.3004	4640	2.6491	0.704899	0.748793	0.751494	0.906617	0.512494	0.76513	0.389801	0.160837	0.103411	0.0642667	0.0536465	0.0403005	0.0308961	0.023043	0.0210503	0.0190972	0.017579	0.0136109	0.0142106	0.0237108	0.0194679	0.0135913	0.004559
2_159	2	113	15SJWE:G2F:15046/15020	PHN66/PHG29	Limited	High	195.2	4319350	107409	2.80191e+06	0.0383	82	171	2.0854	200.688	147.113	38442.6	0.35829	0.0801848	0.733	7959	2.663	14140	12.7116	3770	3.5799	0.774588	0.740695	0.730616	0.566436	0.367383	0.147327	0.0639051	0.101248	0.0613027	0.0453902	0.0396438	0.0356878	0.032078	0.0307408	0.0264598	0.0263743	0.0222804	0.0185411	0.0208021	0.0274819	0.0147425	0.0123646	0.0850472
2_161	2	113	15SJWE:G2F:14051/14020		Limited	Medium	119.7	2958412	45170.9	1.46022e+06	0.0309	74	221	2.9865	212.892	111.225	33847.6	0.749863	0.0358662	0.5224	6009	2.6344	10691	14.7586	3124	2.7218	0.552587	0.778515	0.790286	0.571795	0.254938	0.160524	0.0838051	0.0512394	0.0384096	0.0391532	0.0283575	0.0252	0.0206174	0.0183109	0.0165201	0.0195735	0.0164239	0.015641	0.0213704	0.0278094	0.0124348	0.0141023	0.0261285
2_164	2	113	15SJWE:G2F:12036/12020		Limited	Medium	150.7	4986040	88295.8	1.99387e+06	0.0443	153	304	1.9869	212.892	132.524	54592.8	0.618686	0.0484318	0.6225	11170	2.7254	20067	12.8005	5035	2.8372	0.573573	0.78475	0.814147	0.425515	0.172381	0.176442	0.136861	0.102554	0.0871128	0.0679465	0.0512178	0.0360648	0.0329642	0.0285449	0.0289715	0.0243225	0.0230255	0.0251874	0.0247196	0.0249208	0.0276899	0.0327658	0.0268256
2_168	2	113	S16 IA-0687	CG120xPHR25	Limited	Low	107.3	2937466	67565.9	1.5468e+06	0.0437	48	201	4.1875	212.666	117.903	28993.8	0.428773	0.0752354	0.5544	5673	2.5604	9823	13.9448	2868	3.0984	0.549367	0.811897	0.784645	0.651413	0.215516	0.105652	0.13096	0.0868477	0.110105	0.0973204	0.0617338	0.0441307	0.0414898	0.0366763	0.0311679	0.025336	0.0226188	0.0202586	0.0182171	0.0164519	0.0301114	0.020882	0.0519272
2_180	2	113	S16 CR-0621		Limited	Medium	105.9	3118964	56782.4	1.53642e+06	0.037	36	219	6.0833	212.666	122.323	31241.1	0.550161	0.0070512	0.5752	5934	2.684	10488	14.0149	2948	3.1614	0.834513	0.727896	0.728116	0.646642	0.558798	0.22991	0.0988501	0.0715956	0.0498413	0.0442259	0.0354923	0.0273017	0.0186112	0.0203279	0.0156525	0.0117156	0.00956306	0.0148874	0.0043948	0.0223183	0.0528828	0.0349194	0.971429
2_191	2	113	S16 CR-0569		Limited	Medium	152.4	3231396	59550.6	1.51866e+06	0.0392	197	285	1.4467	138.764	143.669	41073.5	0.689169	0.136007	1.0353	8319	2.7387	14995	12.5495	4718	2.7705	0.890026	0.8256	0.81711	0.525475	0.587441	0.34895	0.109226	0.0696585	0.0488634	0.0296685	0.0244455	0.02057	0.0196089	0.0184593	0.0211913	0.0221913	-1.39e-05	-6.08e-31	-5.88e-57	9.9e-82	7.83e-107	2.93e-132	0
2_193	2	113	S16 CR-0519	PHW03xS8324	Limited	High	177.5	5247002	92916.2	2.24091e+06	0.0415	154	361	2.3442	210.406	137.571	59098.8	0.636307	0.0310072	0.6538	11444	2.6889	20398	13.5994	5084	2.8572	0.669142	0.711815	0.743934	0.774491	0.148765	0.122076	0.100641	0.0768731	0.0603535	0.044111	0.0432283	0.0377383	0.0358471	0.0357454	0.0270098	0.021832	0.0220274	0.0162839	0.0187561	0.016444	0.0214056	0.0191244	0.0251021
2_198	2	113	S16 CR-0682	S8326xPHHV4	Limited	High	177.1	3607230	72781.4	1.64982e+06	0.0441	78	202	2.5897	211.084	127.016	36474.6	0.501214	0.035482	0.6017	7079	2.6276	12362	13.8453	3294	3.3139	0.621075	0.920269	0.973426	0.616054	0.257049	0.257134	0.167579	0.0943859	0.0541421	0.0440219	0.0362712	0.0344202	0.0254363	0.0223755	0.0201596	0.0205904	0.022806	0.0237411	0.0419574	0.0268181	0.0200179	0.0357198	0.188679
2_200	2	113	S16 CR-0369		Limited	Medium	106.8	2811320	63159.2	1.43067e+06	0.0441	55	170	3.0909	212.892	113.579	29822.7	0.471846	0.0382166	0.5335	5536	2.6729	9823	14.2654	2642	3.2846	0.489984	0.877262	0.863055	0.826188	0.31728	0.223097	0.313798	0.17835	0.109173	0.0859191	0.0559182	0.0437773	0.0304287	0.0271059	0.022473	0.0187602	0.0163897	0.0187913	0.0199564	0.0154789	0.00997334	0.0211454	0.0344117
2_207	2	113	S16 CR-0477	CG120xPHZ51	Limited	High	87.1	2220600	49611.4	1.60769e+06	0.0309	43	100	2.3256	212.892	109.478	20322.4	0.409194	0.0628732	0.5142	4253	2.5497	7406	12.7781	2037	3.443	0.423271	0.855242	0.870793	0.728922	0.16088	0.157382	0.145518	0.314808	0.100316	0.0973907	0.0741881	0.0505987	0.0361085	0.0297324	0.0211629	0.0195489	0.0162506	0.0120522	0.0118049	0.0137196	0.0120909	0.0109155	0.0140156
2_221	2	113	S16 CR-0511	LH185xS8324	Limited	High	184	5167956	96208.3	2.76879e+06	0.0347	170	368	2.1647	212.892	150.132	62893.5	0.653927	0.0527258	0.7052	11331	2.7642	20431	14.2163	5990	2.6603	0.713065	0.774138	0.774061	0.497211	0.105232	0.0642584	0.134461	0.103041	0.0750418	0.0493624	0.0433254	0.0325204	0.0267327	0.0218152	0.020289	0.0162456	0.0139531	0.0154623	0.011765	0.0134702	0.0134261	0.0108169	0.0101451
2_232	2	113	S16 CR-0722		Limited	Medium	155.4	4048532	72067.9	1.6711e+06	0.0431	105	271	2.581	212.892	117.712	45799.6	0.636307	0.036838	0.5529	9491	2.6952	16962	12.3213	4616	2.9761	0.590365	0.827928	0.838927	0.240846	0.460117	0.0979254	0.144127	0.0919534	0.0693292	0.0553038	0.0524507	0.0370447	0.034029	0.0271578	0.0232647	0.0229486	0.0241474	0.0216892	0.0266601	0.0204168	0.0216623	0.0217138	0.0229885
2_233	2	113	S16 CR-0485		Limited	Medium	149.3	3996148	72087.9	2.34502e+06	0.0307	130	198	1.5231	212.666	140.787	43816	0.606939	0.0306004	0.662	9226	2.6284	16280	12.372	4766	3.0135	0.747945	0.671438	0.652723	0.34488	0.252145	0.117614	0.108602	0.0673292	0.047768	0.0368328	0.0260148	0.023099	0.0182891	0.0184719	0.0152416	0.0177511	0.0178795	0.0140489	0.0137202	0.0192812	0.00964255	0.00880536	0.0162519
2_234	2	113	S16 CR-0580	PHHV4xLH185	Limited	Low	153.3	4327558	63517.3	1.51183e+06	0.042	208	392	1.8846	184.19	124.468	56850.3	0.894745	0.0736082	0.6758	10412	2.769	18754	14.2728	4845	2.5614	0.784681	0.555917	0.519728	0.621288	0.434833	0.10949	0.152301	0.100476	0.0873352	0.055395	0.0407103	0.0345167	0.0257024	0.0234502	0.0212849	0.0196519	0.0203413	0.0226816	0.0283305	0.0342815	0.0476943	-9.64e-16	-5.74e-57
2_236	2	113	S16 CR-0462	PHG47xLH145	Limited	Low	114.2	2786198	56349.5	1.8694e+06	0.0301	64	127	1.9844	209.502	128.95	28766	0.511003	0.0469176	0.6155	6166	2.6666	10936	11.862	3260	3.2128	0.595512	0.888082	0.878316	0.788945	0.667106	0.567337	0.262432	0.164991	0.0838945	0.0503114	0.0369156	0.0291713	0.0200722	0.0216582	0.0146244	0.0139806	0.0126032	0.0146352	0.0156079	0.0150698	0.00829635	0.0120215	0.0113762
2_252	2	113	S16 CR-0438	S8326xLH145	Limited	Low	125.6	3223450	67128.6	1.56232e+06	0.043	63	184	2.9206	198.202	127.894	32504.5	0.483593	0.043166	0.6453	6312	2.533	10884	13.9104	3633	3.1705	0.90148	0.528958	0.52923	0.650804	0.747764	0.284004	0.157954	0.130425	0.076147	0.06011	0.0459248	0.0318114	0.0251669	0.0217553	0.0161339	0.0165676	0.0238259	0.0211674	0.0313095	0.0147917	0.0208046	0.0059671	-8.47e-22
2_29	2	113	WISN15/30649	B73 X PHM49	Limited	Low	122.8	3874058	81765.9	1.53031e+06	0.0534	92	296	3.2174	212.892	125.12	46681.2	0.571697	0.0456746	0.5877	9668	2.8416	17728	12.3846	4218	2.9598	0.487374	0.891572	0.884006	0.795518	0.358638	0.19739	0.147299	0.314755	0.200992	0.163829	0.0967166	0.0747429	0.0615668	0.055254	0.0338021	0.0245602	0.0215351	0.0199778	0.0193015	0.0177602	0.00832451	0.00672999	0.00789568
2_44	2	113	S16 CR-0795	CGR03xCG108	Limited	Low	112.3	3121576	60251	1.53081e+06	0.0394	55	179	3.2545	212.892	110.923	33647.6	0.557992	0.0102152	0.521	6914	2.8075	12583	12.1561	3307	3.3237	0.755603	0.727386	0.725099	0.36003	0.0858045	0.185586	0.103174	0.0827772	0.059419	0.0421023	0.0332215	0.0358406	0.028194	0.0242077	0.0173215	0.0160664	0.0115029	0.00645256	0.00631474	0.0105397	0.0171865	0.089267	0.11343
2_45	2	110	WISN15/30853		Limited	Medium	180.5	7150624	123436	2.58769e+06	0.0477	146	390	2.6712	235.18	148.672	73635.3	0.597107	0.117766	0.6322	14482	2.6056	25366	14.2968	6445	2.9888	0.632836	0.764724	0.734629	0.746391	0.67865	0.351904	0.108084	0.096698	0.119515	0.0957719	0.0675214	0.0566676	0.054404	0.0471751	0.0428807	0.03823	0.0357705	0.0311183	0.0340905	0.0325951	0.0322655	0.0330784	0.03411
2_53	2	113	S15 IB-0384	CG60xLH162	Limited	Low	69	2029760	37221.7	1.24316e+06	0.0299	48	129	2.6875	212.892	91.3971	22747.6	0.610854	0.0221028	0.4293	5510	2.778	10021	10.0581	2828	2.9021	0.47292	0.860866	0.925979	0.771667	0.292213	0.173222	0.0985323	0.0776559	0.0677706	0.0465175	0.032114	0.0281325	0.0214308	0.0242327	0.0182516	0.0172654	0.0164188	0.015302	0.0121203	0.0136965	0.00873697	0.00594752	0.0021087
2_6	2	113	CS15-YCB-17-X-POL-J4	B73/TX6252	Limited	Low	136.5	3338830	80837.9	1.87688e+06	0.0431	61	156	2.5574	212.892	121.213	34985.7	0.432689	0.0140798	0.5694	8333	2.7165	14922	10.2214	4439	3.4948	0.753922	0.702384	0.700208	0.572707	0.459618	0.106276	0.173257	0.111753	0.0780814	0.0625296	0.0472936	0.0420206	0.0365527	0.0333683	0.0292782	0.0208576	0.018237	0.0102523	0.00451128	0.00292138	0.00431662	0.0107272	0.814465
2_86	2	113	16SJWE:G2F:25251/25265	PHB47/PHR55:0050):0666-B	Limited	High	122	2958156	47053.2	2.19057e+06	0.0215	63	209	3.3175	204.53	138.879	35212.4	0.747905	0.0067574	0.679	6655	2.6636	11815	13.7324	3772	2.6893	0.733554	0.788354	0.700519	0.471487	0.0766653	0.0769948	0.0518989	0.0364191	0.0239469	0.0227648	0.0186096	0.0156625	0.0161454	0.0107557	0.00961139	0.00887947	0.0115229	0.0106339	0.00643955	0.00519544	0.032903	0.0305639	0.912409
2_98	2	113	15SJWE:G2F:15051/15020	PHB47/PHG29	Limited	High	133.8	2335212	45950.5	1.27238e+06	0.0361	47	111	2.3617	212.892	102.277	21206.7	0.462057	0.0705572	0.4804	4232	2.5217	7271	13.5187	2130	3.3396	0.521786	0.680614	0.717595	0.524131	0.3974	0.170958	0.118207	0.222781	0.120698	0.0843369	0.0568673	0.0524324	0.043432	0.0386391	0.0291503	0.0234506	0.0216943	0.0215389	0.019621	0.0239368	0.0162499	0.0152051	0.017003
3_12	3	113	S16 CR-0580	PHHV4xLH185	Full	Low	162.1	3512432	57806.9	1.78846e+06	0.0323	80	272	3.4	212.666	121.866	43589.8	0.753779	0.0202044	0.573	7587	2.7832	13792	14.6591	3928	2.6685	0.595729	0.801974	0.786695	0.400918	0.116954	0.125091	0.089369	0.0640039	0.0480226	0.0384436	0.0305804	0.0283783	0.022143	0.0191945	0.0176375	0.0170962	0.0151401	0.0159244	0.0196721	0.0150466	0.0166342	0.0115761	0.00776064
3_130	3	113	S16 CR-0795	CGR03xCG108	Full	Low	159.8	5203738	103157	2.3851e+06	0.0433	73	157	2.1507	212.666	136.363	49932.2	0.483593	0.0311654	0.6412	12785	2.9496	24025	9.264	5184	3.8453	0.613749	0.84292	0.844938	0.12432	0.146131	0.0729687	0.086898	0.0722659	0.0662005	0.0546594	0.0471282	0.0360935	0.0291789	0.0238227	0.0277699	0.0293389	0.0225257	0.0219532	0.0225074	0.0228659	0.0223653	0.0254968	0.0269057
3_137	3	113	WISN15/30853		Full	Medium	139.8	2726458	46017	2.10784e+06	0.0218	51	179	3.5098	212.44	135.021	30664.8	0.665675	0.0250634	0.6356	5776	2.6366	10141	13.2491	3345	2.7919	0.526987	0.950722	0.841156	0.337211	0.13604	0.085052	0.0464277	0.0315812	0.0246367	0.0180506	0.0131073	0.0135277	0.012302	0.0110465	0.013378	0.0130573	0.0125861	0.0195767	0.0172276	0.0203806	0.0152497	0.0107925	0.0147034
3_153	3	113	15SFG:2148	2369/PHZ51	Full	High	174.6	5001978	91948.8	2.22887e+06	0.0413	117	267	2.2821	212.666	138.238	56821.4	0.618686	0.0446802	0.65	12245	2.8109	22444	11.537	5985	2.9076	0.615862	0.740765	0.716722	0.589014	0.212935	0.145917	0.0848765	0.0677417	0.0526976	0.0379025	0.0303885	0.0288819	0.0275058	0.0234654	0.0207579	0.0209138	0.0229573	0.0253716	0.0240197	0.0261339	0.0339615	0.0200565	0.0229796
3_165	3	113	CS15-YCB-17-X-POL-J4	B73/TX6252	Full	Low	110.4	2245372	34014.7	1.2707e+06	0.0268	47	65	1.383	190.97	114.095	23798.3	0.698958	0.0247018	0.5975	6997	3.5685	14527	6.8109	2359	3.5621	0.575278	0.824475	0.832354	0.415569	0.143006	0.276471	0.12699	0.0662276	0.0381759	0.0273212	0.0228425	0.0196571	0.0185189	0.0114969	0.0092712	0.00860215	0.0124923	0.00838378	0.00677325	0.011709	0.0197242	0.943028	-1.84e-39
3_174	3	113	15SJWE:G2F:09041/09020	LH195/LH82	Full	High	154.7	3031738	61165	1.92859e+06	0.0317	73	152	2.0822	212.666	124.131	29643.5	0.485551	0.047347	0.5837	6239	2.6756	11097	11.8383	3111	3.0961	0.575357	0.725713	0.727493	0.759176	0.223094	0.144405	0.08817	0.0744779	0.0519753	0.0382457	0.0282203	0.024656	0.0219515	0.0205751	0.0212277	0.0140204	0.0146683	0.0112503	0.0124234	0.0106376	0.0117657	0.013592	0.0154325
3_192	3	113	15SJWE:G2F:13041/13020	LH195/PHW30	Full	High	159.5	3718360	68454.2	2.69604e+06	0.0254	70	174	2.4857	212.666	135.857	36789	0.536455	0.0295156	0.6388	7622	2.6589	13567	12.4536	3485	3.3069	0.64171	0.819668	0.813386	0.406661	0.154202	0.102608	0.0827589	0.0507621	0.0354342	0.0263398	0.0240103	0.0189631	0.0177174	0.0165596	0.0171168	0.0121558	0.0126737	0.0111603	0.0116916	0.00872648	0.00601069	0.00554627	0.0124497
3_197	3	113	15SJWE:G2F:15051/15020	PHB47/PHG29	Full	High	160.2	3153204	56417.6	1.65494e+06	0.0341	91	168	1.8462	212.666	117.256	32767.5	0.581486	0.0248374	0.5514	6116	2.8115	11194	13.4057	2852	3.0283	0.702421	0.604948	0.605351	0.532374	0.0978966	0.0889009	0.0590093	0.0457605	0.0375882	0.033058	0.0283016	0.0246027	0.0211761	0.0194612	0.0246109	0.0202913	0.0217142	0.0192336	0.0176144	0.0142771	0.0299319	0.0314207	0.0158646
3_211	3	113	15SJWE:G2F:14051/14020		Full	Medium	165.4	2912212	55652.7	1.76533e+06	0.0315	64	130	2.0312	212.666	110.064	28259	0.507087	0.043957	0.5175	5238	2.7556	9565	13.1968	2705	3.1341	0.560037	0.582874	0.598928	0.591389	0.176327	0.116379	0.0773383	0.054377	0.0405172	0.0315071	0.0325749	0.0273031	0.0228324	0.0196961	0.0207535	0.018685	0.0160917	0.015795	0.0164883	0.0178009	0.0169847	0.0171733	0.0175427
3_213	3	113	15SJWE:G2F:04026/04020	LH198/PHN82	Full	Low	151.7	4202404	80326.9	2.65322e+06	0.0303	102	243	2.3824	212.666	134.981	43403.5	0.540371	0.044296	0.6347	7713	2.6428	13665	15.0629	3553	2.9842	0.642721	0.691765	0.699967	0.446653	0.13888	0.147758	0.0982925	0.0854324	0.0561148	0.0476277	0.0318585	0.0264729	0.0194981	0.0190196	0.0160243	0.0201878	0.0149522	0.0141386	0.0139671	0.0119872	0.0176163	0.0114749	0.0109353
3_224	3	113	15SJWE:G2F:15046/15020	PHN66/PHG29	Full	High	139.6	3172862	62920	1.64408e+06	0.0383	65	178	2.7385	212.666	122.053	31000.2	0.493382	0.029945	0.5739	5423	2.6863	9688	15.1683	2634	3.0734	0.630518	0.643053	0.655271	0.770393	0.191143	0.129687	0.08573	0.0647665	0.0451059	0.0334067	0.0254107	0.0253741	0.0202254	0.0219149	0.0201013	0.0218144	0.0238585	0.0340408	0.0389119	0.019771	0.0154941	0.0268466	0.024119
3_229	3	113	15SJWE:G2F:05026/05020	LH198/LH51	Full	Low	137.4	3372336	57532.9	2.30716e+06	0.0249	61	255	4.1803	212.666	141.018	38117.2	0.661759	0.0254024	0.6631	5990	2.7093	10661	16.5957	3049	2.8145	0.621456	0.93559	0.940029	0.508692	0.109312	0.161533	0.0955279	0.0724635	0.0482393	0.0334635	0.0259005	0.0197391	0.0149076	0.0137986	0.0130495	0.0112416	0.0148112	0.0109527	0.0080209	0.0087259	0.00917674	0.0122109	0.0179597
3_24	3	113	S16 CR-0511	LH185xS8324	Full	High	144	3308444	59417.1	1.73338e+06	0.0343	101	232	2.297	212.666	124.75	39862.1	0.671548	0.0320016	0.5866	8447	2.6506	15003	11.6592	4793	2.7732	0.523487	0.883206	0.885499	0.663201	0.235647	0.179385	0.102116	0.0598444	0.0393896	0.0310196	0.0242716	0.0208475	0.0190625	0.0169135	0.015216	0.0166047	0.0181105	0.0179181	0.0235096	0.031769	0.0240765	0.0285435	0.0208818
3_3	3	113	S16 CR-0682	S8326xPHHV4	Full	High	147.2	3494296	66619.4	2.15079e+06	0.031	76	183	2.4079	212.666	132.503	37346.3	0.55995	0.02486	0.6231	7475	2.825	13751	12.252	3605	3.2034	0.708786	0.807775	0.812128	0.52945	0.237419	0.107211	0.101307	0.0648304	0.0422003	0.0331464	0.0319247	0.0267715	0.0213474	0.0164095	0.0158546	0.0193222	0.014241	0.0118273	0.00939973	0.0105364	0.0082611	0.00389748	0.00343172
3_33	3	113	S15 IB-0364		Full	Medium	169.1	3613384	67831.7	2.20212e+06	0.0308	93	183	1.9677	212.666	133.227	39252.4	0.579529	0.0724782	0.6265	9299	2.6481	16624	10.6234	4969	2.9981	0.552812	0.590637	0.579805	0.651648	0.224546	0.202579	0.131113	0.0855204	0.0580809	0.0431056	0.0344181	0.0249054	0.0210984	0.0183685	0.0157203	0.0183168	0.0163394	0.0151486	0.01588	0.0237479	0.0216843	0.013861	0.0165151
3_52	3	113	S16 CR-0722		Full	Medium	125.6	2721596	53143.3	1.71908e+06	0.0309	54	160	2.963	212.666	105.537	25590	0.481635	0.0252442	0.4963	4809	2.5292	8326	14.3349	2550	3.1922	0.610823	0.652676	0.662032	0.66889	0.255037	0.22447	0.120398	0.0962275	0.0656171	0.0462011	0.035572	0.0279537	0.0217278	0.0209431	0.0146693	0.0143792	0.0108764	0.0105698	0.0107183	0.010783	0.0101815	0.00715604	0.00919531
3_55	3	113	S16 CR-0462	PHG47xLH145	Full	Low	166.8	5510070	90893.5	2.6736e+06	0.034	92	156	1.6957	212.666	154.762	57741.4	0.634349	0.0313688	0.7277	15553	3.4504	31720	7.9361	5582	3.6178	0.787557	0.764296	0.764206	0.533116	0.170526	0.110267	0.277055	0.155445	0.107337	0.0639541	0.0527471	0.0325656	0.0228756	0.0203837	0.0180305	0.0152803	0.011783	0.0112014	0.0134303	0.0136084	0.00940874	0.00863374	0.00764664
3_60	3	113	S16 CR-0621		Full	Medium	121.3	4468354	54356.9	2.71954e+06	0.02	83	153	1.8434	189.388	159.136	50607.1	0.931945	0.0197524	0.8403	13391	3.9441	28970	7.181	4381	3.5015	0.792742	0.893249	0.954852	0.409018	0.12545	0.146505	0.0625014	0.0347962	0.0298465	0.0186378	0.0202634	0.0154057	0.013018	0.00904627	0.00748632	0.00840448	0.00599494	0.00449047	0.00338662	0.00247854	0.0100756	5.69e-05	-3.07e-46
3_61	3	113	S16 CR-0519	PHW03xS8324	Full	High	166.3	4701792	85972	2.40597e+06	0.0357	131	302	2.3053	212.666	141.34	51834.9	0.603023	0.0529518	0.6646	9740	2.7294	17455	13.8465	4759	2.8152	0.535228	0.918498	0.921051	0.796334	0.206419	0.202114	0.140319	0.107569	0.0788126	0.064296	0.053698	0.0406736	0.0331723	0.0287916	0.0235826	0.0184333	0.0142101	0.0154616	0.0124742	0.0112022	0.0166013	0.0104297	0.0113649
3_68	3	106	S16 CR-0477	CG120xPHZ51	Full	High	219.3	10211652	188523	6.93897e+06	0.0272	100	292	2.92	273.48	213.497	84227.2	0.447223	0.0285564	0.7807	25735	2.815	47032	8.8407	10613	3.6359	0.895046	0.708076	0.78709	0.572084	0.230825	0.0705394	0.125235	0.0731773	0.0557967	0.0469018	0.0450683	0.0385355	0.0299756	0.0246031	0.0258229	0.0257961	0.0218523	0.0191157	0.0179799	0.015092	0.0149776	0.0168625	0.015278
3_77	3	113	S16 IA-0687	CG120xPHR25	Full	Low	112	3012932	61204.6	2.36818e+06	0.0258	48	124	2.5833	212.666	142.693	28041.9	0.458141	0.0139442	0.671	6452	2.7291	11759	10.6474	3120	3.5605	0.745763	0.883893	0.882879	0.277594	0.139015	0.0735266	0.0472886	0.0384329	0.0322245	0.026084	0.0241204	0.0223333	0.0207425	0.0191126	0.016949	0.0238318	0.0200584	0.00965907	0.011353	0.0121454	0.00732334	0.0129143	0.942308
3_86	3	113	S16 CR-0438	S8326xLH145	Full	Low	136.6	3273010	71845	2.39931e+06	0.0299	62	119	1.9194	212.666	146.332	29084.8	0.405278	0.0387816	0.6881	6008	2.5509	10481	12.5436	3385	3.4757	0.678042	0.856922	0.820054	0.573859	0.118318	0.176577	0.101805	0.0657398	0.0484458	0.0331024	0.0238867	0.0209911	0.0172765	0.0138773	0.0108983	0.0105213	0.0115665	0.00919978	0.00927051	0.0127833	0.00935083	0.00804762	0.0102745
3_93	3	113	S15 IB-0384	CG60xLH162	Full	Low	88.2	2099382	46609.1	884652	0.0527	36	89	2.4722	212.666	82.1166	17693.5	0.379826	0.0419682	0.3861	3750	2.4861	6411	12.2816	2127	3.4544	0.436584	0.672728	0.631534	0.796779	0.416645	0.195195	0.114863	0.0753796	0.0654881	0.0569804	0.0427094	0.0397177	0.0346195	0.0344387	0.0349314	0.0378688	0.0300395	0.0497794	0.0396763	0.0348901	0.0261005	0.0297258	0.0395533
3_98	3	113	WISN15/30649	B73 X PHM49	Full	Low	171.2	4673792	87068.2	1.77694e+06	0.049	98	206	2.102	212.666	122.01	50265.1	0.577571	0.0390754	0.5737	10257	2.746	18557	12.5372	4520	3.2794	0.602376	0.526509	0.523438	0.545408	0.153269	0.274689	0.176398	0.176625	0.0951953	0.060958	0.0395515	0.0317007	0.0269983	0.0227871	0.0269448	0.0265547	0.0243155	0.0214224	0.0210351	0.0251	0.024629	0.0241707	0.0260255
4_1	4	113	S15 IB-0384	CG60xLH162	Full	Low	89	3063612	41468.5	1.38196e+06	0.03	34	102	3	212.666	109.406	36320.7	0.875166	0.007232	0.5144	10269	3.5682	21430	6.9584	3876	3.4141	0.623796	0.745137	0.733441	0.604637	0.253485	0.129458	0.071023	0.0434674	0.0421261	0.0262519	0.0215352	0.0200973	0.0216702	0.0137027	0.0130127	0.0102052	0.0087853	0.00884183	0.00829468	0.00597438	0.00470349	0.00598773	0.0072997
4_110	4	113	S16 CR-0519	PHW03xS8324	Full	High	166.9	3930154	73615.9	1.6808e+06	0.0438	94	180	1.9149	212.666	116.783	43237.9	0.58736	0.0504432	0.5491	9931	2.7086	17372	10.3802	4668	3.1797	0.445196	0.849466	0.871188	0.69033	0.207873	0.0976756	0.183772	0.128659	0.102173	0.086099	0.0622899	0.04331	0.0359878	0.0296342	0.0305808	0.0264108	0.0198975	0.0177012	0.0182114	0.0160122	0.0131207	0.0170766	0.0155898
4_111	4	113	S15 IB-0364		Full	Medium	153	2787840	58864.7	1.33111e+06	0.0442	41	190	4.6341	209.276	110.101	33507.7	0.569739	0.0066896	0.5261	7708	2.7353	13815	10.6287	4192	3.241	0.713613	0.621068	0.618202	0.504166	0.372569	0.160406	0.115234	0.0856074	0.0623634	0.0477224	0.0337047	0.0294342	0.0263186	0.0197022	0.0172758	0.0210053	0.0082322	0.0134885	0.014441	0.0321983	0.0861444	0.094309	1
4_115	4	113	S16 IA-0687	CG120xPHR25	Full	Low	79	1414232	28148.6	921575	0.0305	16	81	5.0625	196.394	87.2445	13971.3	0.497298	0.0082038	0.4442	3410	2.6672	6075	10.1637	1778	3.4455	0.536285	0.861751	0.788342	0.721434	0.407005	0.145644	0.0675628	0.0501354	0.0426108	0.0272808	0.0266537	0.033141	0.0237293	0.0175047	0.0151379	0.0430896	0.0227469	0.052554	0.103121	0.277328	0.20182	0.130302	-6.46e-26
4_123	4	113	S16 CR-0511	LH185xS8324	Full	High	148.9	2913652	53153.5	2.15975e+06	0.0246	71	202	2.8451	212.666	126.281	33557.4	0.630433	0.0253572	0.5938	6364	2.5941	11198	13.5778	3756	2.7297	0.662181	0.616877	0.616869	0.428095	0.152632	0.0895328	0.0642227	0.0439215	0.0369124	0.0259234	0.0209922	0.0172375	0.0159287	0.0161061	0.018333	0.0164409	0.0207162	0.0193542	0.013684	0.0212109	0.0237904	0.0137587	0.0227778
4_128	4	113	S16 CR-0621		Full	Medium	188.2	4186086	82785.7	2.77387e+06	0.0298	85	181	2.1294	192.1	159.848	37188.1	0.448351	0.0520478	0.8321	6924	2.6301	12315	13.8146	3803	3.4466	0.77571	0.861707	0.862233	0.290523	0.148905	0.132985	0.0931835	0.057439	0.0394864	0.0269514	0.0224659	0.0216125	0.0200959	0.0207277	0.0170352	0.0137263	0.0128956	0.0150834	0.0151172	0.0124126	0.0130968	0.0100202	2.94e-39
4_139	4	113	S16 CR-0485		Full	Medium	174.9	3412594	64297.1	2.27945e+06	0.0282	65	171	2.6308	212.666	135.229	34457.1	0.536455	0.0197524	0.6359	7415	2.646	13118	11.602	3856	3.0847	0.698543	0.852133	0.82113	0.1983	0.0566092	0.0562685	0.0491731	0.0395599	0.0321269	0.0277567	0.022977	0.0176593	0.0179253	0.0168843	0.0184357	0.0114596	0.0159498	0.0149219	0.0206757	0.0199557	0.0487722	0.0227773	0.0192653
4_147	4	113	S16 CR-0580	PHHV4xLH185	Full	Low	162.7	4161864	72084.3	2.57186e+06	0.028	138	272	1.971	212.666	145.819	49714.6	0.689169	0.0344198	0.6857	8914	2.6452	15794	14.2731	4743	2.7833	0.642063	0.904353	0.950862	0.342164	0.10833	0.135389	0.0833857	0.0562929	0.0403837	0.0316535	0.0256769	0.0218886	0.0180693	0.015327	0.0132469	0.0113747	0.010995	0.00989634	0.00882923	0.00933022	0.0104847	0.0108428	0.00690773
4_148	4	113	S16 CR-0722		Full	Medium	138.8	3751250	64460.3	1.95292e+06	0.033	89	135	1.5169	212.666	127.519	40165.6	0.622602	0.0243628	0.5996	10619	3.054	20497	8.3937	4500	3.4113	0.581072	0.906	0.897491	0.671657	0.321703	0.149464	0.0852948	0.0697558	0.0547137	0.0369945	0.0247113	0.0263835	0.0186099	0.0198755	0.0202886	0.0199961	0.0173051	0.01634	0.0142772	0.0103874	0.008253	0.0105378	0.0150796
4_164	4	113	15SFG:2148	2369/PHZ51	Full	High	211.3	5765872	106228	3.42131e+06	0.031	100	353	3.53	212.666	155.717	68352.3	0.644138	0.0242272	0.7322	12532	2.7152	22650	13.6746	6399	2.9492	0.692327	0.837111	0.854815	0.394759	0.115027	0.0938153	0.0623217	0.0499211	0.0373938	0.0287859	0.0218773	0.0224654	0.018966	0.0174077	0.0198066	0.016135	0.021789	0.0160278	0.0138496	0.0137108	0.0155841	0.0102575	0.0101188
4_165	4	113	CS15-YCB-17-X-POL-J4	B73/TX6252	Full	Low	165.2	3221316	73111.4	1.47244e+06	0.0497	54	125	2.3148	211.762	114.206	31894.9	0.436604	0.0145318	0.5393	7821	2.8542	14337	9.5566	3487	3.5771	0.679709	0.80102	0.798768	0.53722	0.141801	0.213133	0.147147	0.0984566	0.062406	0.0465665	0.0386938	0.0371691	0.034609	0.0255469	0.0248773	0.0251627	0.0192311	0.0261536	0.018952	0.0208443	0.0337876	0.0857809	0.108527
4_187	4	113	15SJWE:G2F:15046/15020	PHN66/PHG29	Full	High	148.2	2921164	63417.7	2.95009e+06	0.0215	53	156	2.9434	212.666	140.195	28172.9	0.444436	0.025199	0.6592	5177	2.6766	9310	13.7712	2623	3.334	0.636219	0.996174	0.990838	0.672989	0.138518	0.109798	0.0546425	0.0364135	0.0280491	0.0237817	0.0204358	0.0165832	0.0152285	0.0145036	0.0122209	0.0144652	0.00979834	0.0114732	0.00640703	0.00640061	0.00601158	0.00374508	0.00560581
4_189	4	113	15SJWE:G2F:12036/12020		Full	Medium	133.6	2451338	44449.8	2.25112e+06	0.0197	38	142	3.7368	209.954	132.064	25963.6	0.583444	0.0081586	0.629	4883	2.7108	8729	13.2813	2574	2.9672	0.730449	0.874613	0.916147	0.362563	0.145653	0.0803089	0.0546129	0.0439579	0.0218999	0.0176286	0.0120222	0.0131577	0.00820266	0.00703445	0.00986477	0.00673107	0.00667204	0.00454884	0.0060108	0.00381831	0.00335379	0.0023025	0.0017226
4_195	4	113	15SJWE:G2F:16031/16020		Full	Medium	180.3	2940280	55923.7	2.18666e+06	0.0256	70	173	2.4714	185.546	139	28949.7	0.516877	0.0230972	0.7491	5624	2.5114	9643	13.416	2727	3.1703	0.783714	0.83567	0.801865	0.288382	0.128732	0.048624	0.0991366	0.0558949	0.0366072	0.0298284	0.023137	0.0196052	0.0217627	0.0183027	0.0142377	0.0130909	0.00883195	0.00888248	0.0080255	0.00516328	0.00810925	-8.75e-14	-4.08e-55
4_203	4	113	15SJWE:G2F:09041/09020	LH195/LH82	Full	High	141.9	3158430	67986	1.65844e+06	0.041	53	142	2.6792	208.824	122.918	29202.6	0.428773	0.0213344	0.5886	5834	2.5614	10294	13.2066	2503	3.4825	0.546873	0.851589	0.850843	0.632341	0.206392	0.204608	0.147749	0.103771	0.0718361	0.050348	0.0425471	0.033845	0.024511	0.0231708	0.0221912	0.0227425	0.0168231	0.0157813	0.0149241	0.0151275	0.0100965	0.0480467	0.052642
4_217	4	113	15SJWE:G2F:13041/13020	LH195/PHW30	Full	High	153.8	3455388	55951.2	2.77585e+06	0.0202	55	234	4.2545	212.666	135.558	36435.7	0.65197	0.0159556	0.6374	6669	2.6544	11758	14.4451	3576	2.8299	0.572455	0.934445	0.812798	0.591649	0.182043	0.0894716	0.0700863	0.0507685	0.0373033	0.0326333	0.021463	0.0216735	0.0161033	0.0172153	0.0150028	0.0155728	0.0136201	0.0119006	0.0068716	0.00606851	0.00756745	0.00674429	0.0090291
4_218	4	113	15SJWE:G2F:05026/05020	LH198/LH51	Full	Low	184.1	3737814	58411.6	2.10428e+06	0.0278	84	311	3.7024	212.666	127.528	45294.7	0.775315	0.0151194	0.5997	7968	2.6633	14074	14.4828	4081	2.6807	0.618588	0.958837	0.968922	0.772282	0.261419	0.127583	0.0758129	0.0592398	0.0429574	0.0322335	0.0260601	0.0214135	0.018123	0.0171944	0.0178852	0.0147543	0.0160388	0.0122899	0.0122865	0.0122863	0.00723188	0.0139394	0.0223835
4_228	4	113	15SJWE:G2F:15051/15020	PHB47/PHG29	Full	High	150	2748198	55665.4	2.18156e+06	0.0255	55	116	2.1091	212.666	125.06	26025.5	0.46793	0.0405896	0.5881	5896	2.6816	10576	11.1273	2712	3.347	0.634362	0.634197	0.63746	0.322028	0.0685324	0.0741814	0.0460628	0.0354691	0.0329181	0.0254469	0.0247165	0.022817	0.0217352	0.019371	0.0209672	0.0200356	0.0220481	0.0228658	0.0210206	0.0153144	0.0212901	0.0164563	0.0444635
4_229	4	113	16SJWE:G2F:25251/25265	PHB47/PHR55:0050):0666-B	Full	High	178.8	2928058	55030	1.81907e+06	0.0303	61	178	2.918	188.484	132.743	30844.7	0.55995	0.0254702	0.7043	6031	2.7301	10772	12.681	3324	3.0748	0.765695	0.716476	0.742537	0.233401	0.0734984	0.0941651	0.0629257	0.0388016	0.0278528	0.0202706	0.0186004	0.018551	0.0173601	0.0129106	0.0151134	0.0177686	0.0248091	0.0160231	0.0154979	0.0168538	0.0145061	5.34e-05	-8.76e-47
4_251	4	113	15SJWE:G2F:04026/04020	LH198/PHN82	Full	Low	190.7	3606866	62327.2	2.0568e+06	0.0303	62	243	3.9194	210.406	137.009	39559	0.634349	0.010622	0.6512	7635	2.7506	13777	12.9695	3375	2.9529	0.68923	0.902965	0.89092	0.468459	0.136695	0.0871616	0.0623196	0.0421905	0.0301406	0.0252573	0.0254351	0.020966	0.0179802	0.0146429	0.014867	0.0103873	0.0128963	0.0120595	0.0160276	0.0165568	0.0227585	0.200768	0.196774
4_32	4	113	WISN15/30649	B73 X PHM49	Full	Low	124.1	4203890	81495.2	2.19285e+06	0.0372	85	264	3.1059	212.666	134.23	45151	0.554076	0.0208598	0.6312	8748	2.6674	15508	13.7575	3961	3.0903	0.617374	0.757973	0.847979	0.731513	0.171816	0.184408	0.153941	0.104025	0.0845116	0.0477957	0.0339726	0.0267254	0.0272504	0.0191758	0.0148454	0.0125563	0.0159792	0.0109861	0.0122532	0.00811261	0.0137583	0.0127575	0.0143518
4_53	4	113	S16 CR-0795	CGR03xCG108	Full	Low	93.8	4111256	74622.4	2.03701e+06	0.0366	51	252	4.9412	211.988	116.429	46576.1	0.624559	0.016498	0.5492	11950	2.7746	21737	9.7088	5204	3.3904	0.607453	0.732537	0.739542	0.223192	0.201987	0.0702748	0.184096	0.13457	0.148188	0.139624	0.0838734	0.0586193	0.0326248	0.0267155	0.0244156	0.02157	0.0180063	0.0160485	0.0107037	0.00968543	0.0154022	0.00844161	0.0298081
4_70	4	113	S16 CR-0462	PHG47xLH145	Full	Low	93.7	2837496	50208.7	1.72132e+06	0.0292	48	98	2.0417	208.146	119.417	28594.9	0.569739	0.019662	0.5737	7311	3.4421	14885	8.4588	2876	3.4432	0.657521	0.79686	0.81129	0.358068	0.195553	0.101123	0.0668623	0.0448742	0.0311949	0.0253868	0.0216409	0.0186789	0.0192793	0.0165083	0.0149328	0.0122316	0.0139542	0.0147361	0.0154333	0.0186926	0.0154799	0.00624106	0.0369947
4_73	4	113	S16 CR-0438	S8326xLH145	Full	Low	141	1578966	32260.5	1.04004e+06	0.031	22	80	3.6364	207.242	83.0611	18744.2	0.581486	0.0160008	0.4008	4461	3.0493	8525	9.2441	2077	3.4278	0.532083	0.42461	0.701366	0.730132	0.588666	0.441281	0.148508	0.0662505	0.0615711	0.0448838	0.0334236	0.0251777	0.0207468	0.0158526	0.0144702	0.0241894	0.0241368	0.0167929	0.0139876	0.0116438	0.0168423	0.0407492	0.864407
4_82	4	113	S16 CR-0682	S8326xPHHV4	Full	High	158.7	3695794	67202.1	1.94551e+06	0.0345	113	234	2.0708	183.964	139.187	40427.8	0.601065	0.0593476	0.7566	7181	2.6414	12774	14.5856	3668	2.9703	0.756856	0.807767	0.809722	0.391143	0.0835888	0.137617	0.0719681	0.0508447	0.0421576	0.0351614	0.0287529	0.0250363	0.0182808	0.0183686	0.0129379	0.015124	0.0210542	0.0164931	0.0125994	0.0167319	0.00548276	3.1e-16	3.19e-58
4_91	4	113	S16 CR-0369		Full	Medium	88.1	2759528	62331.9	1.78862e+06	0.0348	39	127	3.2564	212.666	121.425	29685.6	0.475762	0.0255606	0.571	7209	2.6223	12794	10.6722	3165	3.6459	0.570255	0.653359	0.682818	0.664484	0.368963	0.265491	0.353331	0.225701	0.113486	0.0928072	0.0621255	0.0487824	0.0325614	0.0265173	0.0189264	0.017542	0.0121884	0.0174134	0.0156365	0.0167813	0.0129115	0.0111317	0.0185254
[truncated: 29 more columns]

## Sheet: G2F 2017 (2D)
Sample	DIA_STM	DIA_STM_SIMPLE	AREA	AVG_DENSITY	TD_MED	TD_AVG	WIDTH_MED	WIDTH_MAX	D10	D20	D30	D40	D50	D60	D70	D80	D90	DS10	DS20	DS30	DS40	DS50	DS60	DS70	DS80	DS90	RDISTR_X	RDISTR_Y	SKL_DEPTH	SKL_WIDTH	RTP_COUNT	ANG_TOP	ANG_BTM	STA_RANGE	STA_MIN	STA_MAX	STA_MED	RTA_RANGE	RTA_MIN	RTA_MAX	RTA_MED	STA_DOM_I	STA_DOM_II	RTA_DOM_I	RTA_DOM_II	STA_25_I	STA_25_II	STA_50_I	STA_50_II
1_106	17.4356	14.3605	13546.2	8.29981	0.377965	0.419227	71.3333	105.083	0.243133	0.393337	0.466394	0.533022	0.594389	0.655757	0.715371	0.777323	0.856224	0.393816	1.21674	1.44387	1.5756	1.63538	1.6453	1.66975	1.4343	1.18463	-20.5651	-274.87	256.826	150	96	23.5196	26.8145	89.515	0.181527	89.6965	46.3282	77.7118	3.81119	81.523	53.9042	65.9589	3.75421	74.6323	35.5005	67.2419	1.89118	72.2569	14.0548
1_107	17.088	15.3038	22302.8	10.9377	0.393893	0.413215	108.333	156.333	0.261805	0.352062	0.425583	0.492528	0.55529	0.618649	0.682606	0.750149	0.827854	0.940972	1.25454	1.43736	1.54656	1.59748	1.56202	1.54802	1.38986	1.03443	-13.8227	-267.593	273.165	161	194	47.3187	41.4945	89.7257	0.181981	89.9077	61.1247	83.332	1.76253	85.0945	59.5067	44.2899	15.3477	64.038	-1	63.6438	37.3846	64.2406	46.7351
1_10	16.0039	20.2343	19029.1	5.63203	0.391412	0.421395	74.3489	117.145	0.247602	0.328684	0.391456	0.451613	0.51177	0.570619	0.630776	0.693984	0.768527	0.95363	1.49884	1.62903	1.66159	1.70719	1.65221	1.66493	1.4621	1.11149	11.3265	-352.495	373.356	121.315	242	31.6627	26.9416	89.0863	0.797666	89.884	58.8016	83.5194	1.04878	84.5682	63.5516	66.4416	15.13	75.677	25.5338	65.0008	3.83147	66.3429	2.63023
1_118	16.8179	17.5253	15466.7	9.42502	0.391385	0.44943	37.3544	121.278	0.218847	0.312564	0.372297	0.424305	0.473223	0.520082	0.569516	0.624614	0.73378	0.70472	1.46012	1.82536	1.99977	2.09431	2.08032	1.93549	1.4931	0.638089	-0.0242977	-305.161	318.418	131.975	100	32.8043	31.1488	84.0601	5.76536	89.8255	59.593	85.8999	0.0562021	85.9561	51.3836	65.0111	44.1761	65.2094	45.6367	66.0127	1.78809	56.5743	2.36425
1_11	19.5516	14.3382	20470.8	3.44012	0.392228	0.473849	107.54	239.974	0.384517	0.465771	0.53167	0.589891	0.644914	0.694818	0.743442	0.792706	0.864363	0.722157	1.41001	1.63077	1.77741	1.89872	2.03716	2.04978	1.79966	0.955004	-6.45191	-293.136	255.139	250.43	145	28.7499	50.7894	87.4162	2.43569	89.8519	53.7217	83.1972	0.280065	83.4772	30.7263	65.3598	33.4273	45.4258	24.8598	56.3925	2.28406	42.6079	2.86093
1_133	13.8564	17.1339	23864.6	9.44948	0.391412	0.442536	131.106	214.417	0.294825	0.392577	0.479352	0.561422	0.642446	0.709357	0.774177	0.846315	0.913748	0.897106	1.09404	1.1991	1.24052	1.28782	1.60436	1.45041	1.50759	1.37875	54.7188	-320.748	309.552	264.702	204	41.3703	37.0731	89.7622	0.0778962	89.8401	50.2445	80.0106	0.791201	80.8018	60.3468	45.6889	3.69529	74.6416	14.8149	74.5623	34.2571	67.0829	34.1416
1_139	12.8234	12.225	16026.2	9.83451	0.376582	0.423488	120.167	158.417	0.349272	0.424809	0.496188	0.564103	0.635482	0.70201	0.766459	0.82675	0.88912	1.04483	1.35388	1.45927	1.43097	1.44397	1.5296	1.59966	1.64418	1.39142	0.726586	-238.568	214.5	158.167	127	27.9484	43.3627	89.745	0.0961289	89.8411	48.5892	76.7385	0.319807	77.0583	32.9599	45.572	14.5628	44.0356	15.1358	67.1233	34.3981	63.8316	43.1288
1_142	16.8381	17.2059	19716.9	10.7078	0.392228	0.400508	79.1617	129.613	0.310995	0.406283	0.470681	0.529319	0.586911	0.643979	0.699476	0.763351	0.837173	0.506963	1.42324	1.65222	1.72739	1.74561	1.78383	1.69682	1.46266	1.16163	-8.99876	-327.174	311.672	132.932	154	19.2597	30.2634	89.9635	0.0170296	89.9805	59.4737	83.319	0.887417	84.2064	60.8235	53.451	4.25152	74.6745	5.28469	53.6679	2.53921	63.9711	14.0018
1_148	16	17.3333	20726.3	10.5092	0.389062	0.433608	74.8333	161.667	0.361702	0.455927	0.524316	0.58156	0.634752	0.684904	0.733029	0.781155	0.837386	0.753753	1.27796	1.65642	1.81071	1.94567	2.03061	2.09014	1.95909	1.52009	-21.5906	-342.758	314.889	189.833	140	15.3466	32.7026	88.7521	1.02877	89.7809	54.3609	77.3137	0.17188	77.4856	47.6035	44.8659	14.3739	56.2156	35.294	72.898	1.83533	65.2347	26.4192
1_161	13.7852	16.2638	17452.9	6.23877	0.395559	0.431722	65.5	179.417	0.320405	0.41484	0.486228	0.549185	0.600899	0.648679	0.694772	0.741428	0.787521	0.800388	1.28377	1.50124	1.7572	2.03536	2.13805	2.15717	2.14768	2.0272	3.50112	-298.129	294.243	209.5	206	26.7168	39.0965	87.3834	2.56767	89.9511	68.4622	82.7064	0.111429	82.8178	54.0994	76.4234	35.7811	55.332	3.39429	64.4372	37.6724	76.6494	43.4394
1_162	14.1421	14.8101	24296	5.54501	0.394744	0.409614	136.911	189.56	0.273795	0.360939	0.434487	0.501854	0.563041	0.627936	0.697775	0.780593	0.862794	0.925471	1.29402	1.4123	1.58686	1.5826	1.50331	1.2996	1.20574	1.14754	-6.20971	-267.907	264.937	188.305	218	52.0873	49.1728	88.5597	1.00797	89.5677	46.2497	83.4449	0.306252	83.7512	44.5019	45.5129	25.8908	65.3986	35.3495	64.3949	3.85827	75.3619	2.27014
1_169	15.5783	14.7903	20319.3	5.55433	0.394723	0.410789	110	152.083	0.271875	0.36375	0.4425	0.51	0.575625	0.64375	0.708125	0.77375	0.85	0.934095	1.18679	1.39442	1.52206	1.48633	1.50542	1.54902	1.42317	1.14676	8.62149	-285.815	262.919	169.667	216	46.7035	41.2934	89.5802	0.124786	89.705	43.4769	81.5997	0.333738	81.9334	63.1344	55.6206	5.12474	65.7506	23.7808	73.4107	65.6137	74.9725	3.19969
1_175	18.758	16.1963	27572.3	4.43202	0.38985	0.393125	137.177	201.167	0.291507	0.363836	0.427945	0.490959	0.554521	0.613699	0.671233	0.734795	0.816438	1.16826	1.49935	1.56845	1.58805	1.61878	1.72301	1.68478	1.3998	1.05835	7.33384	-290.805	291.855	200.167	245	34.9164	49.2327	89.1089	0.503852	89.6127	41.8281	87.435	0.242595	87.6776	49.6414	34.1898	4.69268	66.0914	36.1578	45.5042	1.73054	66.2732	47.0364
1_181	14.6982	14.325	20790.2	13.0378	0.376582	0.389968	106.167	190.333	0.329861	0.410301	0.478009	0.539931	0.59838	0.653935	0.710069	0.770833	0.841435	0.996915	1.39114	1.55633	1.66189	1.75314	1.81287	1.71693	1.5253	1.18525	-7.19058	-260.894	256.95	194.167	192	26.9597	43.9959	88.9459	0.00851064	88.9544	34.5137	86.9084	0.546825	87.4552	57.4599	75.5356	5.88254	57.1253	4.89241	55.7873	33.6692	67.5593	48.7138
1_18	15.0248	14.1967	12804.1	5.82532	0.391412	0.415637	57.7532	122.477	0.348942	0.440026	0.507377	0.56703	0.618987	0.66966	0.719692	0.771007	0.828095	0.727581	1.34825	1.59302	1.81068	1.9446	1.98383	1.97525	1.85047	1.4241	11.2436	-272.644	251.623	131.438	111	14.8785	32.7322	86.1884	3.42422	89.6126	57.6865	73.3482	0.582775	73.931	47.8146	74.8446	55.864	64.9502	2.89564	57.0926	0.986472	62.3282	45.8333
1_1	12.8062	15.5517	19794.1	8.7842	0.38985	0.419707	83.25	146.5	0.292529	0.411494	0.476437	0.539655	0.599425	0.656897	0.713793	0.77069	0.828736	0.622563	1.31522	1.55693	1.62703	1.71578	1.75276	1.74116	1.7508	1.55212	0.227427	-298.264	279.446	151.333	124	33.9566	36.4023	89.8065	0.0949326	89.9015	54.8448	72.468	0.204906	72.6729	49.9237	32.388	5.38818	55.6177	4.52335	44.5537	3.20742	42.9818	0.779258
1_20	14.0058	16.1548	25294.4	13.5883	0.388925	0.40201	85.4559	204.996	0.315496	0.405797	0.465998	0.517837	0.565775	0.613712	0.662207	0.716834	0.782051	0.852443	1.45188	1.81358	2.0195	2.08359	2.07491	1.95243	1.70414	1.18395	9.24747	-292.356	291.929	217.45	211	33.0057	47.0791	89.7545	0.0220056	89.7765	31.5293	84.1873	0.349626	84.5369	50.9883	74.5742	14.0019	64.1068	15.4699	38.4006	2.6374	46.6018	25.9122
1_219	13.8564	12.7239	16326	8.10318	0.378122	0.397372	112.648	137.253	0.245346	0.328457	0.40492	0.476729	0.545213	0.613032	0.680851	0.75	0.827793	1.07215	1.25048	1.36362	1.42661	1.46338	1.47286	1.46857	1.37803	1.12177	14.5245	-229.707	225.568	141.605	182	57.7936	43.5346	88.949	1.00734	89.9563	58.8033	86.102	0.549729	86.6517	46.2542	75.7163	14.5174	55.7551	24.7735	37.2777	2.96468	44.7119	14.689
1_224	17.9952	18.5987	17108.2	9.11182	0.391392	0.405436	43.1314	120.883	0.231619	0.304661	0.36617	0.423835	0.477655	0.530514	0.581932	0.640557	0.72321	0.963897	1.53418	1.6805	1.80987	1.86516	1.94178	1.84037	1.56768	0.716888	-9.81123	-323.701	339.857	130.055	177	35.0823	28.2462	88.9472	0.452813	89.4	39.9874	83.877	0.0874514	83.9644	50.9295	64.7538	14.7945	55.3531	26.3232	64.7933	43.9235	54.3557	3.25906
1_253	14.4182	13.8574	15840.9	10.4132	0.395559	0.42826	75.75	161.667	0.36186	0.457547	0.532345	0.596361	0.648922	0.700135	0.749326	0.798518	0.855121	0.748731	1.23231	1.46157	1.74096	1.92542	1.99203	2.0239	1.91111	1.45251	-13.4551	-278.985	245.451	184	142	20.2452	39.2406	75.3533	13.8146	89.1679	52.2085	86.0253	0.668547	86.6939	44.8619	74.9607	35.7282	44.8608	25.5413	63.5349	26.5788	72.3941	27.5403
1_37	15.0094	17.3697	26009.4	19.5349	0.392228	0.402126	115.506	156.156	0.280538	0.359731	0.430124	0.49793	0.560559	0.621636	0.681677	0.746377	0.821946	1.09551	1.35616	1.44942	1.54144	1.61994	1.65362	1.61783	1.45388	1.11531	13.1098	-316.696	315.933	157.826	208	40.7867	38.31	89.7672	0.10557	89.8728	56.1842	84.8508	0.222548	85.0734	59.3049	73.5987	35.1276	65.6408	4.13852	65.5776	1.29183	63.4785	13.2872
1_41	16.9353	17.8475	22083.5	8.0691	0.393879	0.430777	105.549	214.749	0.330804	0.436014	0.516945	0.584724	0.646434	0.709661	0.766313	0.819423	0.886191	0.76316	1.12023	1.34538	1.59179	1.61078	1.58931	1.92849	1.68763	1.3467	-23.9482	-370.18	324.559	228.855	210	22.9511	34.7992	89.649	0.296038	89.945	60.9532	77.5209	0.256358	77.7773	51.1589	64.5276	54.5712	65.3706	35.1141	65.7301	47.2601	65.5049	4.22353
1_44	15.4161	15.375	12679.5	10.2805	0.376582	0.404353	58.75	121.167	0.276824	0.366953	0.435086	0.491953	0.544528	0.594957	0.649142	0.712983	0.79882	0.798603	1.36461	1.62879	1.81723	1.96046	1.92701	1.72788	1.32687	1.02845	21.3352	-274.346	278.85	172.833	159	26.6774	29.9142	87.8187	2.06147	89.8802	63.5027	74.4268	0.909965	75.3368	60.2807	36.3714	5.82944	64.5993	45.2783	56.2982	1.67182	64.4041	4.99759
1_45	14.8373	16.2364	19817.3	6.26948	0.391412	0.419667	87.6255	159.9	0.310211	0.394007	0.460044	0.521643	0.580466	0.63596	0.699223	0.761931	0.835738	0.953862	1.37607	1.61147	1.61993	1.79782	1.64381	1.62416	1.53724	1.03482	19.1179	-294.757	291.929	179.732	241	28.672	38.266	89.8203	0.0896665	89.91	52.626	78.716	0.387877	79.1039	46.8094	75.3444	33.0464	73.7313	45.5083	46.7337	2.63013	54.8234	2.97209
1_55	16.2565	18.4349	11946.6	6.37557	0.391392	0.427285	49.7415	107.498	0.248544	0.320874	0.376214	0.426699	0.474757	0.530583	0.58835	0.656311	0.733495	0.983368	1.66681	1.91183	2.04774	1.94119	1.74942	1.63364	1.39568	1.08608	6.54896	-307.459	336.744	112.208	150	28.1143	19.9742	86.3363	2.54962	88.8859	51.9252	82.0418	0.413091	82.4549	55.9099	65.4705	44.8145	75.5091	54.7707	65.5166	44.9877	72.545	44.7738
1_60	16.2481	13.875	17356.7	6.72432	0.376582	0.392163	94.3333	126	0.276276	0.367568	0.437838	0.503904	0.572372	0.638438	0.705105	0.776577	0.868468	0.867785	1.30506	1.47841	1.48187	1.4934	1.50862	1.47274	1.2675	1.0574	15.2663	-262.044	248.25	152.667	193	40.0855	37.9253	88.9857	0.64117	89.6269	50.2428	81.594	0.170057	81.7641	42.4954	55.1426	15.8482	64.794	44.6627	45.2261	2.75541	47.0145	16.3297
1_64	14.4342	16.0588	18834.9	5.68278	0.391392	0.409546	113.86	160.297	0.335211	0.421972	0.490704	0.549859	0.610704	0.670423	0.733521	0.797183	0.861972	0.895101	1.34636	1.58299	1.67693	1.65699	1.64707	1.55526	1.56971	1.42044	-19.1793	-295.392	290.042	174.839	238	23.3813	36.9749	89.6335	0.23826	89.8718	45.0418	78.9838	1.77346	80.7572	63.0021	34.8828	3.66547	74.1163	25.0074	64.2995	1.3019	72.7572	4.26095
1_75	15.748	19.5819	30449.1	4.96607	0.392228	0.418531	144.217	214.251	0.275034	0.359764	0.429542	0.495242	0.559583	0.623018	0.692343	0.751246	0.814681	1.01441	1.32055	1.49351	1.53956	1.57722	1.49761	1.55921	1.69737	1.28919	-31.9737	-338.048	358.21	232.672	331	45.1843	41.9356	89.2597	0.734476	89.9942	63.3	81.8621	0.12265	81.9847	62.2351	54.2878	25.0187	65.4827	13.9066	73.7272	44.9479	77.1109	55.289
1_83	17.4544	14.0924	21544.6	4.06755	0.392228	0.404564	129.115	180.894	0.252446	0.334638	0.403783	0.474234	0.543379	0.609915	0.684279	0.772994	0.872146	1.02121	1.36947	1.43828	1.41298	1.49554	1.43191	1.23858	1.09199	0.889369	-0.650249	-246.135	248.748	184.379	298	58.6162	50.7144	89.5326	0.296634	89.8292	49.9774	87.2171	0.552177	87.7693	43.8455	64.9311	24.566	74.9254	25.0099	44.7064	24.0233	62.9981	25.6327
1_94	12.0369	14.5213	22098	6.6094	0.395559	0.412346	126	183.333	0.342729	0.423447	0.492633	0.556054	0.615631	0.672005	0.730301	0.7918	0.860987	1.06451	1.36173	1.5154	1.63343	1.72766	1.75701	1.66589	1.54703	1.30088	0.0954674	-266.87	256.902	185.667	230	27.5713	46.1968	89.6053	0.328102	89.9334	53.5254	76.606	3.98249	80.5884	54.4319	65.2623	15.1925	55.9615	-1	65.6012	32.3682	53.5645	33.7402
2_104	17.5728	18.8473	25856	5.53367	0.390576	0.422355	90.2288	184.919	0.299624	0.38523	0.455315	0.5127	0.5635	0.616181	0.669802	0.736595	0.832079	0.908201	1.32401	1.58483	1.89224	1.96455	1.83683	1.77807	1.22359	0.993646	16.4672	-343.374	345.452	194.339	227	26.6849	38.3765	89.55	0.0961096	89.6461	60.5697	77.4568	0.0961096	77.553	50.8006	75.0009	3.15458	65.8442	43.9242	45.9493	1.92933	56.0403	34.2417
2_121	14.7433	10.5251	5114.43	3.79371	0.390576	0.456362	18.839	121.958	0.224527	0.420198	0.492335	0.554554	0.60505	0.646528	0.6844	0.71596	0.750225	0.518722	0.919923	1.53617	1.85015	2.21571	2.572	2.78192	2.67047	2.13012	-11.2226	-194.904	180.151	143.11	96	26.6443	34.9085	88.2803	0.969773	89.2501	45.3233	78.1414	0.969773	79.1112	44.6057	26.2491	6.00967	45.0497	3.93957	36.6872	2.01819	45.3307	24.6286
2_138	18.0246	19.0921	29828.4	13.3476	0.388109	0.417327	110.962	203.159	0.272811	0.369616	0.445577	0.506253	0.561371	0.616026	0.67346	0.738768	0.823066	0.885146	1.15532	1.51748	1.75585	1.83754	1.79051	1.65331	1.36381	1.00431	-19.5216	-330.762	351.326	209.523	296	39.6526	41.3306	89.4527	0.130458	89.5832	49.1288	85.5877	0.880012	86.4677	55.7924	43.6372	3.9668	74.5292	25.1927	63.2527	2.02863	64.5184	3.37812
2_140	16.067	18.6807	15541	4.63174	0.38573	0.428918	53.6852	114.432	0.271469	0.374046	0.433683	0.483779	0.534828	0.586832	0.638359	0.693225	0.76145	0.661053	1.43786	1.8683	1.99291	1.91982	1.94656	1.90599	1.66204	1.23785	8.74274	-319.981	342.643	118.444	130	18.8707	24.0372	84.3444	4.683	89.0274	56.4765	77.6896	0.4754	78.165	59.1362	74.7145	53.8213	65.9425	45.2259	55.6081	25.4549	65.8151	26.5606
2_141	14.0924	16.9386	15074.2	12.9402	0.394723	0.443149	67.3333	115.5	0.316129	0.391935	0.453226	0.506989	0.558065	0.60914	0.663978	0.726344	0.804839	1.00237	1.50988	1.76043	1.92323	1.9631	1.90261	1.72257	1.42858	1.1892	-8.83826	-320.356	306.547	117.333	109	16.7305	27.6028	89.6706	0.0364683	89.7071	55.6108	82.3312	0.498063	82.8293	46.815	55.3982	6.4214	55.5112	45.5092	65.8107	1.61464	73.6016	56.457
2_159	16.8322	17.6076	29451.9	4.00942	0.394744	0.413581	157.59	213.412	0.28125	0.353484	0.414959	0.473873	0.533811	0.592213	0.650615	0.70748	0.770492	1.21672	1.52744	1.67246	1.68925	1.68952	1.69857	1.75933	1.67681	1.45564	12.3036	-310.407	319.241	219.27	365	38.3183	48.4176	89.8792	0.0295778	89.9087	53.5021	79.0007	0.0956886	79.0964	50.8888	2.72281	-1	55.2162	34.9958	34.8786	4.09264	54.6266	4.05369
2_15	15.7521	15.7934	21754.7	8.68245	0.38985	0.397971	101.5	207.167	0.411964	0.511851	0.5807	0.636005	0.689616	0.742099	0.794018	0.842551	0.903499	0.689496	1.27688	1.64064	1.85655	1.88278	1.91192	2.01273	1.84171	1.57302	22.2067	-309.103	284.281	219.833	264	18.2267	39.0003	89.6411	0.101979	89.7431	47.7903	81.631	0.0204636	81.6514	57.5792	63.9843	44.7441	54.9723	26.2403	75.0219	47.341	74.3222	53.897
2_161	14.1421	17.9753	19248.9	9.12623	0.389062	0.420501	63.1666	154.161	0.306907	0.381323	0.442121	0.496109	0.541342	0.587549	0.638132	0.692121	0.76751	1.05937	1.52099	1.75659	2.03562	2.21936	2.06293	1.91965	1.67797	1.01582	11.0331	-333.208	329.012	149.5	208	20.2701	33.6962	89.3179	0.486127	89.8041	62.0822	79.5351	5.74853	85.2836	48.7876	34.5727	4.5761	55.5063	34.8975	64.912	34.4011	43.6217	-1
2_164	17.5684	17.0212	18952.2	20.7696	0.394723	0.429752	82.1667	120.667	0.28838	0.383262	0.456823	0.520256	0.584222	0.647655	0.714286	0.789979	0.881663	0.723514	1.24178	1.49086	1.57857	1.56332	1.57058	1.3926	1.28586	0.821241	17.8732	-336.501	307.538	157.167	117	23.5722	27.5754	89.3356	0.0829901	89.4186	46.6769	80.9772	4.56189	85.539	56.4074	54.717	14.0813	73.3996	24.762	67.7441	1.7071	66.2693	15.9121
2_168	15.0997	15.7818	18350.3	3.36306	0.393879	0.43639	70.2	176.662	0.297282	0.424523	0.491035	0.549451	0.604974	0.659919	0.714864	0.767496	0.838057	0.605478	1.26471	1.64548	1.75763	1.81227	1.82069	1.83932	1.75363	1.07612	0.0727036	-304.354	283.246	181.723	211	31.9848	39.1003	82.2791	6.28493	88.564	45.0012	76.9226	1.46923e-14	76.9226	52.5131	54.9276	25.7273	65.0611	-1	35.427	1.46074	54.6918	4.78126
2_180	15.746	17.0316	16952	6.11758	0.393893	0.429397	76.5833	168.75	0.370745	0.466489	0.530319	0.582979	0.629787	0.673936	0.720213	0.77766	0.840957	0.593626	1.38105	1.75279	2.02069	2.20965	2.22329	1.98528	1.67176	1.33431	-5.29336	-334.956	308.051	171.5	193	16.8778	33.5864	88.1812	1.6949	89.8761	70.5833	83.9734	0.757051	84.7305	53.9992	66.0697	3.45054	54.2618	4.64919	45.7079	23.9625	74.8861	36.4399
2_191	13.1149	19.5	23633.3	11.752	0.394744	0.406271	50.8841	188.807	0.3373	0.403204	0.455835	0.502059	0.54508	0.587643	0.630206	0.677803	0.730435	1.20685	1.73831	2.05394	2.24565	2.34573	2.35532	2.22739	2.00885	1.67728	-9.34398	-359.092	357.747	191.987	285	14.342	39.0534	88.6411	1.2674	89.9086	53.7278	80.5802	0.595986	81.1761	49.9074	45.1982	24.6003	64.5351	14.8884	62.8028	27.7523	66.273	35.8301
2_193	14.6881	18.5987	24975.5	6.02754	0.391392	0.410883	110.555	180.292	0.264847	0.336207	0.398467	0.457375	0.511494	0.567529	0.624042	0.688218	0.783046	1.22471	1.52066	1.66002	1.76404	1.84625	1.7637	1.67887	1.40593	1.07263	8.1012	-335.196	341.332	185.415	262	44.5494	41.9093	88.5835	1.31776	89.9013	49.2158	78.3741	0.196842	78.571	46.6938	75.6764	5.24394	65.356	4.30737	67.1142	35.5246	36.0876	4.2933
2_198	16.7468	16.0149	17562.6	6.82485	0.395559	0.421046	71.4167	156.167	0.325688	0.401376	0.458716	0.506881	0.553899	0.602638	0.650803	0.710436	0.791284	0.935541	1.52396	1.9491	2.11029	2.08978	2.05234	1.92043	1.44432	1.03947	2.18964	-292.285	288.102	161.333	160	18.4607	38.8962	81.9177	7.92519	89.8429	64.9488	76.3976	1.77603	78.1736	50.7571	64.0384	25.0816	54.9783	-1	44.6081	24.5146	56.9437	35.2144
2_200	17.1272	13.8228	16058.6	4.82342	0.393893	0.424374	94.6667	184.5	0.350467	0.491989	0.564753	0.626168	0.686248	0.742991	0.796395	0.851802	0.905874	0.458461	1.16894	1.53292	1.63656	1.7093	1.82766	1.81976	1.83922	1.61112	23.0031	-293.425	244.861	192.5	178	25.2174	40.7236	86.3869	2.81651	89.2034	55.139	84.7082	0.0311285	84.7393	43.7114	45.2849	15.8669	64.4285	5.23037	63.0456	16.6322	64.8194	14.2945
2_207	15.2315	16.7143	14769.6	3.12824	0.390562	0.433182	77.3418	125.557	0.240043	0.361679	0.454252	0.525296	0.586652	0.64747	0.710441	0.775027	0.85253	0.722438	0.951621	1.27263	1.55044	1.6337	1.61647	1.60004	1.43054	1.1602	14.208	-316.349	303.643	159.62	250	36.5881	28.6893	89.1337	0.34743	89.4811	57.4904	81.5534	0.146045	81.6995	50.5023	65.8246	46.1995	65.5863	44.3805	36.5912	2.55262	54.5757	35.7559
2_221	13.4164	18.7532	29593.4	5.62233	0.394716	0.395739	142.226	179.566	0.216659	0.293211	0.364468	0.431873	0.498315	0.563312	0.629273	0.699567	0.783341	1.16266	1.37304	1.45953	1.48399	1.53063	1.52221	1.49367	1.33099	1.00937	-11.6486	-324.158	341.706	192.013	346	59.3343	42.3826	89.657	0.307272	89.9643	58.8171	82.0784	0.341795	82.4202	56.4214	66.5186	4.50965	55.9914	4.40474	63.9389	4.67919	64.8899	45.7155
2_232	16.6141	16.5992	19968.9	4.10465	0.38985	0.449637	87.1667	146.167	0.280618	0.3541	0.416933	0.476571	0.533014	0.590522	0.65016	0.720447	0.816294	1.07019	1.52161	1.64018	1.7335	1.75055	1.71377	1.56968	1.295	0.793598	0.702638	-315.158	301.202	147.667	129	35.3972	38.713	87.9888	1.63617	89.625	45.3111	83.4307	0.129051	83.5597	50.8096	54.9809	5.61902	75.202	35.3486	67.2235	44.3167	66.5279	55.9043
2_233	15.2383	17.6975	26901	5.48972	0.391392	0.391996	116.179	221.689	0.301266	0.377215	0.437468	0.497215	0.552911	0.60557	0.656709	0.72	0.793418	1.09106	1.54123	1.64726	1.74107	1.8538	1.9328	1.77523	1.5118	1.06974	-6.62875	-311.681	322.651	222.102	424	38.3678	49.5285	89.5889	0.126727	89.7157	40.593	83.2949	0.311593	83.6065	57.687	65.1609	15.7492	55.0658	-1	64.1524	23.7714	64.6763	34.5134
2_234	13.1852	13.0537	20892.6	20.9653	0.38985	0.419731	104	188.75	0.379888	0.473464	0.547486	0.61243	0.672486	0.727654	0.781425	0.834497	0.88757	0.887592	1.24657	1.44735	1.61201	1.73935	1.83664	1.87284	1.87539	1.65641	8.93682	-256.95	228.521	201.333	116	17.3488	46.3016	89.0779	0.906107	89.984	57.955	78.7713	0.408303	79.1796	47.2862	44.6945	25.1391	74.9989	55.2615	75.7778	56.3841	66.0476	25.8092
2_236	16.3853	17.7722	18041.3	10.5195	0.39305	0.403066	78.166	151.104	0.279717	0.360647	0.425898	0.482044	0.53566	0.587759	0.641882	0.707638	0.806272	0.972414	1.41805	1.66395	1.82186	1.91016	1.88037	1.74507	1.25522	0.761883	-6.42444	-315.143	323.848	162.804	289	30.4606	35.6935	89.0481	0.71294	89.761	57.4367	77.1693	6.02636e-12	77.1693	55.6113	65.2117	5.28917	63.9404	24.7903	65.7227	2.7129	63.9788	14.5026
2_246	15.8705	15.7975	15822.8	10.0819	0.39305	0.429695	56.0936	137.745	0.336599	0.465706	0.538905	0.596542	0.648415	0.697406	0.746974	0.803458	0.867435	0.477815	1.18613	1.56944	1.85652	1.98835	2.03125	1.89752	1.65773	1.32609	-4.78381	-314.11	282.544	142.06	152	16.6491	29.8548	89.2529	0.355937	89.6089	60.3463	81.9361	0.151634	82.0878	63.3149	76.7234	44.6592	75.6424	55.6382	73.2974	34.1248	75.6158	34.3172
2_252	14.5615	14.9876	20004	2.7724	0.389007	0.416111	131.023	193.009	0.333333	0.403226	0.46356	0.5227	0.58184	0.642174	0.702509	0.758662	0.829152	1.17574	1.57295	1.67668	1.69152	1.67908	1.65196	1.72726	1.62232	1.25698	23.4634	-271.99	268.971	200.477	313	27.1194	48.9161	87.6011	2.3661	89.9672	63.67	83.1999	0.023873	83.2238	51.6398	25.7427	-1	55.3665	25.6965	43.8159	27.599	45.4268	27.1729
2_29	15.7048	13.6983	14499.6	14.0475	0.38985	0.421214	78.8333	104	0.279101	0.399471	0.473545	0.544974	0.613757	0.683201	0.751984	0.815476	0.880291	0.615055	1.1786	1.38006	1.42979	1.45254	1.43887	1.51574	1.56892	1.35821	19.9385	-276.287	242.541	109.167	78	29.7334	30.1008	87.6775	0.996958	88.6744	59.2047	80.1479	2.03424	82.1821	53.6729	74.7255	54.6957	65.6937	26.1011	42.2906	0.942334	54.4269	35.8775
2_44	16.4034	17.5349	19671.1	5.46576	0.377965	0.400107	79.1667	235.417	0.261805	0.341281	0.397849	0.447405	0.494624	0.537167	0.579243	0.620851	0.685367	1.00883	1.48136	1.97897	2.05087	2.24699	2.36998	2.3794	2.04735	1.2185	31.7567	-313.249	321.826	261.333	190	44.5413	51.0873	88.0863	1.75992	89.8463	63.3658	76.4172	0.0582182	76.4755	35.8982	45.0179	2.25931	66.4854	14.7675	43.8688	13.8182	63.99	15.8809
2_45	17.1676	14.7278	29704.9	9.29119	0.394744	0.404461	151.648	205.21	0.292107	0.397763	0.477315	0.546924	0.614667	0.68179	0.747669	0.812306	0.878807	0.81887	1.10933	1.36477	1.47069	1.48376	1.50242	1.52457	1.54448	1.36787	-13.3189	-270.056	263.456	217.429	245	49.0921	48.5651	88.3655	0.824887	89.1904	48.8125	84.1875	0.261315	84.4488	52.0219	75.3736	53.4235	65.9918	35.6383	55.0808	3.00526	62.6122	16.9328
2_53	16.0476	16.5504	12743.8	4.24684	0.391392	0.429997	64.7797	103.945	0.239214	0.332605	0.401966	0.464773	0.525396	0.592026	0.681049	0.747679	0.821409	0.907559	1.30408	1.52544	1.63568	1.59965	1.31736	1.24578	1.49968	1.16946	16.9239	-284.867	298.727	124.602	179	34.0382	24.7444	86.4305	3.43974	89.8703	61.6333	82.3356	0.204388	82.54	50.3976	46.3597	13.3065	54.5167	25.1497	54.8184	1.34908	55.2471	34.3948
2_6	16.8061	13.4682	16108.4	7.50754	0.394723	0.408964	96	159.083	0.325936	0.415395	0.487517	0.552705	0.613037	0.671983	0.727462	0.780166	0.831484	0.803578	1.27258	1.471	1.59869	1.67785	1.7483	1.8523	1.90531	1.71701	-4.82716	-247.869	236.809	165.167	172	24.8913	40.6313	89.1626	0.607695	89.7703	61.432	76.0752	0.926602	77.0018	58.7609	47.086	4.20289	64.4295	2.94066	63.4427	2.54505	56.4663	24.9004
2_86	14	13.9404	18299.4	7.08421	0.395559	0.420864	143	196.812	0.361574	0.451634	0.529686	0.597065	0.657105	0.719146	0.784523	0.84523	0.908606	0.94367	1.19474	1.40342	1.57517	1.64435	1.56381	1.58497	1.62374	1.51335	-10.7141	-257.828	247.609	209.667	244	23.9016	46.5606	88.5425	1.19411	89.7366	59.1443	79.4275	1.10671	80.5342	49.6767	75.6199	53.7347	74.5377	55.0458	44.1527	3.99669	73.8143	37.2196
2_98	13.9766	18.6772	18307.6	3.27154	0.393893	0.442434	79.0052	143.667	0.277166	0.356151	0.418861	0.484442	0.545237	0.609382	0.683581	0.754428	0.851125	0.98	1.49918	1.61652	1.4862	1.74164	1.35245	1.38191	1.26935	0.984496	15.3547	-337.004	341.62	150.167	207	32.421	30.5069	86.1612	3.78385	89.9451	56.3743	78.9049	0.0335571	78.9385	46.6732	64.6518	45.5822	74.5948	44.4559	65.3074	25.6702	66.7796	34.4336
3_12	15.0997	16.25	21565.9	3.71539	0.351357	0.392712	107.693	172.767	0.301139	0.38732	0.456662	0.518078	0.578504	0.643883	0.706786	0.778108	0.870728	0.997095	1.29466	1.58341	1.64337	1.59848	1.53476	1.56065	1.22841	1.01722	-0.541328	-296.83	296.932	185.102	238	38.0841	42.9009	89.4445	0.0179799	89.4625	49.8108	80.8223	0.481672	81.304	61.2508	74.9148	3.34184	64.6628	25.863	66.0008	45.1094	65.4106	34.7787
3_130	18.7768	16.4094	28298.4	8.35201	0.350694	0.382942	134.432	169.739	0.236765	0.315686	0.387745	0.457353	0.529412	0.602451	0.680392	0.763235	0.853922	1.14094	1.34276	1.42585	1.41516	1.36874	1.33913	1.23379	1.14413	1.01158	-3.9936	-290.35	298.755	179.489	263	58.2174	33.3494	89.1972	0.537082	89.7342	65.9763	81.464	0.358398	81.8224	47.2099	65.2259	35.1006	64.1392	35.8672	56.2053	2.48705	54.2617	4.26733
3_137	18.3878	16.3977	20762.9	3.45963	0.350694	0.371923	120.826	181.387	0.217754	0.304561	0.368808	0.430113	0.493379	0.560078	0.628249	0.709662	0.806278	0.919441	1.38671	1.61862	1.63334	1.51127	1.50058	1.35004	1.12717	1.07538	-12.2048	-271.252	297.523	202.211	478	56.6858	33.3391	89.6211	0.0340456	89.6551	54.6519	78.5615	0.0919345	78.6535	53.2178	54.9879	-1	64.9104	-1	44.4615	2.78462	53.8986	2.55472
3_153	19.1407	18.8118	30351.9	6.86086	0.364474	0.362475	125.675	215.421	0.252086	0.335529	0.406236	0.471673	0.524813	0.578832	0.645586	0.727712	0.820817	1.00863	1.34276	1.48843	1.7029	1.89027	1.68133	1.37388	1.20099	0.801037	-12.8193	-330.501	343.965	203.598	547	48.3319	45.5331	89.174	0.797375	89.9713	70.1461	81.3935	0.113104	81.5066	56.0097	5.07284	-1	65.2693	34.9396	73.6893	43.7025	55.3087	2.61842
3_165	17.088	18.9668	15687.9	4.39804	0.305887	0.360361	81.9921	147.382	0.23555	0.305954	0.370708	0.429813	0.481964	0.531508	0.579748	0.63103	0.695784	1.06892	1.50305	1.62797	1.78831	1.98209	2.07151	2.00538	1.80071	1.41905	11.2552	-314.866	347.344	155.539	344	39.7996	31.7722	89.1548	0.770687	89.9255	57.985	82.0298	0.315881	82.3456	60.1954	5.80994	-1	64.3436	-1	54.0478	25.9369	64.3256	45.2685
3_174	17.4356	18.2	23780.8	7.94512	0.364474	0.377111	123.295	207.898	0.313154	0.412836	0.49249	0.563041	0.63086	0.694584	0.758307	0.812016	0.868002	0.840002	1.14636	1.35139	1.45984	1.49794	1.61036	1.67853	1.88016	1.54799	37.7183	-341.04	335.094	224.787	332	29.3699	36.8408	89.7001	0.021603	89.7217	59.1467	83.13	0.0775773	83.2076	56.0511	44.5283	5.02763	74.7888	55.5294	63.7652	25.0574	65.4256	44.7716
3_186	16.8523	16.3859	25485	3.52011	0.352693	0.356301	177.724	213.684	0.264356	0.341584	0.414851	0.483168	0.55198	0.621782	0.692079	0.775248	0.891584	1.16902	1.33255	1.40864	1.47574	1.43234	1.43853	1.35724	0.905498	1.23462	51.1309	-273.23	297.171	301.323	535	58.6461	42.7789	88.5053	1.40863	89.914	58.3865	82.295	0.0299899	82.325	47.1508	54.2671	-1	65.2357	44.681	43.2011	15.5283	56.0162	6.0503
3_192	17.4837	16.2118	25573.4	4.57447	0.364474	0.390547	147.402	183.484	0.170202	0.257113	0.335748	0.413347	0.494051	0.575272	0.658044	0.749612	0.855665	1.07367	1.21766	1.29267	1.2621	1.23552	1.19374	1.2048	1.01398	0.96773	-16.642	-260.092	293.494	200.528	340	67.57	46.7936	85.8911	3.98892	89.88	59.5654	82.331	0.249743	82.5807	62.4028	44.2065	-1	73.6783	34.7372	74.7533	45.7958	76.3155	63.8735
3_195	17.8955	16.6932	30205.2	4.08601	0.350694	0.357885	142.313	223.698	0.255534	0.322907	0.382579	0.44129	0.5	0.559673	0.620308	0.700192	0.795958	1.28511	1.612	1.68892	1.71112	1.67899	1.69531	1.41422	1.17735	0.915006	10.5634	-282.503	303.432	235.913	536	51.3138	32.09	89.5163	0.429629	89.946	52.1714	83.3616	0.219242	83.5808	47.5963	75.6638	45.5092	65.5972	45.4048	66.8799	15.8387	66.598	43.3076
3_197	18.9947	16.8409	22984.2	6.38235	0.351357	0.38284	121.136	169.443	0.273423	0.35325	0.422562	0.486616	0.547801	0.610421	0.675908	0.748088	0.832696	1.08553	1.36638	1.51292	1.60523	1.61809	1.55859	1.49826	1.27862	0.976762	-11.5584	-289.839	307.568	172.102	304	43.8937	41.4063	89.9059	0.0810492	89.987	39.4922	83.004	0.611327	83.6153	53.9689	24.2155	3.23214	74.0084	55.3601	65.249	35.9295	72.0026	34.3889
3_198	18.6849	17.5882	34474.2	5.57018	0.365195	0.403016	185.597	237.777	0.233129	0.314771	0.3832	0.44974	0.514866	0.580934	0.648891	0.719679	0.802265	1.06358	1.38213	1.48813	1.5298	1.52399	1.48391	1.46544	1.31277	1.04448	-2.18065	-291.092	321.482	241.553	427	63.7463	41.059	85.4591	4.37898	89.838	51.9183	78.1067	0.954904	79.0616	50.7205	53.6756	24.573	54.8423	-1	45.265	23.5812	44.5705	3.0188
3_20	20.0894	16.3977	22257.1	4.37201	0.350694	0.369619	120.311	203.683	0.318762	0.406189	0.467583	0.523084	0.577603	0.631139	0.684185	0.74165	0.80943	0.841191	1.49829	1.72517	1.81748	1.852	1.88767	1.83227	1.59742	1.4932	17.2722	-295.775	298.261	205.008	300	26.5708	46.7093	85.7931	3.31085	89.1039	42.8985	87.9135	0.432523	88.346	56.2762	54.2775	15.4512	65.6332	25.2003	46.1728	3.77588	65.0162	46.1234
3_211	18.4231	19.2784	23596.9	4.97992	0.351357	0.387152	108.727	161.909	0.269247	0.351173	0.418691	0.483738	0.546727	0.610128	0.673528	0.746398	0.828736	0.97667	1.40439	1.54152	1.50994	1.63742	1.56871	1.5276	1.22942	1.15962	-2.25532	-341.229	356.909	178.159	309	36.6986	34.3838	88.9785	0.837196	89.8157	50.4002	80.3902	0.0603961	80.4506	65.7945	55.0765	3.79096	73.3811	44.6812	56.799	37.3443	64.059	2.97593
3_213	17.6635	19.1307	27585.3	1.98028	0.350694	0.383328	124.064	233.779	0.24367	0.315068	0.367372	0.421337	0.473225	0.528435	0.582814	0.648817	0.721876	1.056	1.83189	1.83788	1.9149	1.85068	1.86373	1.68632	1.40675	1.20264	35.1255	-322.092	352.477	275.649	376	52.1228	29.3253	89.748	0.225732	89.9737	59.3716	83.6887	0.225732	83.9145	46.1453	64.927	35.0833	64.8948	14.2748	54.3546	4.58363	56.1583	14.9385
3_224	17.0105	18.3226	22938.1	3.00282	0.350694	0.384878	98.6818	176.903	0.289188	0.371689	0.428571	0.488059	0.544941	0.600087	0.662614	0.729917	0.817195	0.991225	1.57124	1.67553	1.73582	1.80031	1.71688	1.53809	1.34808	0.950789	12.1287	-325.444	336.43	206.67	311	34.1325	40.3783	89.1088	0.845369	89.9541	49.0965	77.1632	0.60264	77.7659	59.9034	46.0751	5.87233	65.3604	45.9137	73.6539	55.3433	54.9844	3.93554
3_229	18.3303	19.1953	26172.7	4.67749	0.364485	0.36816	114.996	200.087	0.237687	0.324625	0.396574	0.458244	0.520771	0.585867	0.653105	0.733619	0.838544	0.93703	1.30716	1.49663	1.66635	1.55647	1.50951	1.46249	0.975985	0.983237	-3.83621	-335.592	354.961	201.937	497	50.4269	42.525	89.4865	0.436812	89.9233	54.2574	83.6419	0.572195	84.2141	59.9388	55.2366	14.8788	74.3402	24.674	36.1144	2.83128	54.879	25.1867
3_24	18.5573	16.4716	19851.4	12.8992	0.351357	0.368315	85.3125	145.068	0.257843	0.338235	0.40098	0.457353	0.510784	0.564706	0.62402	0.697549	0.788725	0.960026	1.46435	1.69964	1.83031	1.87089	1.78549	1.53986	1.21131	1.02893	9.37252	-280.77	300.625	148.318	266	38.5018	37.9904	85.8105	3.93876	89.7493	64.8147	86.0464	0.262221	86.3086	57.3312	-1	-1	63.9692	5.70006	72.6044	45.0334	74.1718	46.3661
3_33	15.8835	18.9091	25761.6	6.66135	0.351357	0.354096	122.174	177.642	0.262226	0.347808	0.419899	0.485245	0.547218	0.606661	0.669056	0.739882	0.819562	1.01382	1.28531	1.47935	1.5927	1.63862	1.64261	1.52238	1.37983	1.1362	16.9241	-296.844	349.227	183.477	542	44.3471	37.7976	89.5605	0.353582	89.914	59.2035	82.3765	0.179284	82.5558	63.3493	54.9691	-1	75.1898	4.78708	64.5103	2.15184	56.4149	2.89471
3_3	16.9942	15.8208	21928.9	7.57281	0.350694	0.378382	115.892	182.295	0.30051	0.389796	0.460714	0.52398	0.581122	0.637245	0.696939	0.761735	0.834184	0.94178	1.30718	1.48363	1.6869	1.76825	1.74252	1.596	1.46887	1.2482	3.31821	-273.375	287.423	189.977	307	37.045	43.661	89.8274	0.0294003	89.8568	41.9958	80.6358	2.29506	82.9309	56.9014	64.8499	3.68867	75.6903	6.15349	74.5167	25.3409	75.3466	26.4549
3_52	16.2565	16.9148	18017.1	9.30916	0.350694	0.375984	92.4226	136.206	0.279544	0.366398	0.438538	0.501661	0.564309	0.626958	0.689131	0.752254	0.822496	0.936734	1.28634	1.51017	1.59496	1.59048	1.60972	1.59999	1.55103	1.09453	-23.1602	-303.001	310.375	165.272	224	35.2523	34.8174	89.7939	0.0947061	89.8886	61.3475	79.0547	1.17388	80.2286	57.8517	34.709	4.14834	66.2069	45.1698	65.9759	34.3992	53.8405	1.93324
3_55	17.5499	17.9706	30361.7	8.52528	0.364474	0.400789	122.835	215.498	0.280702	0.377193	0.446445	0.507387	0.56602	0.624654	0.682364	0.751154	0.838412	0.799667	1.28458	1.57024	1.68029	1.70644	1.73055	1.61888	1.35904	0.883095	-7.32048	-314.058	329.894	224.787	394	43.4693	47.2285	89.2085	0.2212	89.4297	40.6505	83.6051	0.789247	84.3944	55.1009	45.3028	4.21264	65.2875	54.6448	34.6346	3.81625	64.2109	35.5807
3_60	17.9143	19.9432	25470.1	8.20465	0.350694	0.369153	90.9509	192.13	0.205403	0.277712	0.33532	0.386969	0.438617	0.488677	0.539928	0.595153	0.653159	1.19011	1.59523	1.87084	1.94132	1.97028	1.98659	1.91964	1.71033	1.55065	-13.4605	-276.331	370.943	203.389	340	54.7108	11.4714	89.8291	0.0887586	89.9179	54.1867	83.2271	0.0646453	83.2917	60.8862	66.0309	26.2318	74.9861	3.94354	64.5994	2.03138	64.8539	2.60901
3_61	18.2532	21.125	29333.1	5.08177	0.350694	0.359129	132.232	174.323	0.226627	0.314136	0.384443	0.44914	0.515707	0.580404	0.645101	0.718025	0.793194	0.956998	1.32552	1.50617	1.51925	1.52721	1.55112	1.50055	1.30746	1.22524	3.34326	-338.687	394.284	188.083	544	48.0982	38.0907	89.6041	0.0440036	89.6481	62.8681	82.6025	1.99464	84.5972	64.6845	55.4631	3.39788	75.2663	46.2685	64.5259	2.28965	65.0355	13.8577
3_66	17.906	18.8882	28665.5	3.61792	0.365195	0.360035	153.071	247.026	0.226159	0.308836	0.374891	0.437883	0.49825	0.556868	0.619423	0.694226	0.793963	1.0591	1.38058	1.59453	1.59239	1.71147	1.64815	1.51953	1.19468	0.818573	17.3916	-303.464	348.247	260.051	692	60.2551	29.6717	89.7735	0.180436	89.954	53.8365	80.0401	0.0165396	80.0567	55.2388	55.6011	14.3796	66.6645	-1	44.1719	3.20768	65.3374	26.2025
3_68	19.058	19.5	50127	4.63606	0.350694	0.356554	244.964	347.321	0.224307	0.315661	0.392333	0.46044	0.525285	0.591354	0.668026	0.75	0.845024	1.01859	1.18978	1.37825	1.52859	1.54188	1.45958	1.21774	1.20711	0.906373	-18.0576	-308.821	359.273	356.592	926	68.7462	46.4725	89.4229	0.55565	89.9786	61.8034	85.1075	0.0989041	85.2065	56.2673	44.8155	5.10928	65.4587	44.195	65.3424	16.4726	74.8984	24.7136
3_6	17.5971	15.3057	12043	2.54228	0.350031	0.38507	66.3736	111.408	0.229266	0.315372	0.376651	0.438986	0.496038	0.550977	0.609614	0.674062	0.754886	0.853069	1.45203	1.6549	1.65725	1.79457	1.76943	1.6358	1.40747	1.07889	4.66877	-273.807	277.121	140.106	210	38.7661	29.8013	89.3269	0.229392	89.5563	39.4875	80.2428	0.690277	80.9331	58.7694	63.1936	6.2826	63.5232	5.36993	54.9753	1.00953	63.2873	2.50414
3_77	17.1168	13.9602	18825.2	3.13455	0.350694	0.366483	129.804	199.562	0.237955	0.324324	0.39953	0.469448	0.538778	0.601645	0.678026	0.753231	0.834313	1.03704	1.25431	1.39272	1.43291	1.50989	1.52248	1.18813	1.39211	1.0249	2.3805	-233.119	249.068	220.166	332	61.2911	49.59	89.2928	0.701248	89.9941	64.9338	78.3326	0.5655	78.8981	58.7284	46.0917	7.11715	65.348	36.1732	54.8622	4.70975	66.5284	34.2705
3_86	18.2742	19.7216	23731.1	6.03696	0.351357	0.388399	100.972	184.659	0.26538	0.343386	0.40571	0.4616	0.51347	0.566144	0.622437	0.687173	0.765581	1.00711	1.51568	1.70182	1.87504	1.93288	1.83782	1.6726	1.42968	1.13133	-4.38644	-333.335	366.216	204.602	292	38.041	39.526	89.0076	0.975909	89.9835	62.0885	79.9026	0.222655	80.1253	58.5264	45.3032	4.45184	73.5836	45.77	73.4043	44.8277	65.1778	33.5993
3_93	17.3696	15.3636	15368	6.51377	0.350694	0.403839	88.4491	108.17	0.260317	0.352381	0.422751	0.489947	0.55873	0.628042	0.709524	0.787302	0.863492	0.881863	1.3274	1.45595	1.47331	1.4469	1.34732	1.22683	1.32323	1.21995	8.07749	-289.086	278.318	147.758	245	36.7439	28.5977	88.4953	0.9111	89.4064	53.709	82.9416	1.00917	83.9508	43.3414	26.1173	-1	44.8152	14.9727	45.6869	2.37981	63.5091	44.7323
3_98	18.7641	19.2784	27343.1	6.86233	0.351357	0.388638	106.216	165.602	0.275124	0.361203	0.4271	0.48888	0.549835	0.609143	0.669687	0.738056	0.819605	0.991581	1.39144	1.57356	1.62738	1.66836	1.67059	1.59828	1.35713	1.0103	-0.33839	-356.25	356.17	165.602	227	36.8154	38.488	88.6249	0.774644	89.3995	53.6091	84.0082	0.0673539	84.0756	58.0179	74.379	43.8637	75.0289	54.5725	74.3291	35.5158	45.6574	2.24367
4_110	18.1114	17.0529	21297	11.7531	0.365195	0.384434	99.5858	138.273	0.245477	0.344743	0.427384	0.500244	0.566748	0.635208	0.705623	0.779951	0.85379	0.818979	1.14615	1.30654	1.44069	1.48144	1.46323	1.38109	1.37424	1.116	11.727	-331.144	310.624	155.075	293	40.7021	31.2488	89.9605	0.0303226	89.9908	49.0066	81.2588	0.607585	81.8664	60.6332	4.4507	-1	64.9137	36.0242	53.7572	0.708783	65.6455	2.95515
4_111	18.4563	18.2491	17638.7	12.0094	0.350031	0.390694	53.4226	184.551	0.265564	0.354811	0.418807	0.474967	0.531998	0.588158	0.632564	0.678276	0.730518	0.784381	1.3814	1.70431	1.79535	1.71024	2.05826	2.23668	2.09006	1.39469	-12.2367	-325.455	336.283	190.143	280	32.4153	39.1739	89.0938	0.75074	89.8445	59.1982	80.4154	0.361305	80.7767	55.0729	74.8364	45.5984	64.727	4.0625	44.1876	13.7076	74.0796	35.6266
4_115	16.7332	16.1353	9967.28	3.10452	0.364474	0.367265	44.6811	115.618	0.234009	0.368695	0.429017	0.480499	0.531981	0.576183	0.627145	0.693708	0.786271	0.455826	1.39876	1.84709	1.95101	2.10632	2.14771	1.72508	1.21917	1.00359	-9.56076	-284.919	293.341	133.583	204	19.3424	24.4184	89.2699	0.491307	89.7612	47.1934	85.1062	0.640779	85.747	58.0397	75.2726	6.46216	65.1075	3.85509	63.1856	1.34049	64.7329	2.29889
4_118	18.6646	18.7353	35014.3	3.70536	0.364474	0.369426	166.902	228.549	0.245692	0.332302	0.399912	0.464428	0.527618	0.592134	0.661069	0.736633	0.820592	0.894409	1.41377	1.52797	1.55664	1.59449	1.49477	1.38784	1.2465	1.10816	8.75385	-335.77	345.188	228.165	457	55.633	33.3661	89.9047	0.0481348	89.9528	52.1844	78.9403	0.34799	79.2883	51.6485	45.2843	14.0873	74.3829	54.5833	52.8633	14.3709	45.538	5.24902
4_123	17.2656	17.5132	22261	5.01187	0.350694	0.37498	108.173	183.256	0.260949	0.347628	0.418796	0.486314	0.549726	0.609033	0.663777	0.728102	0.816606	0.937925	1.36066	1.40633	1.54593	1.60944	1.78488	1.75499	1.31538	0.8531	9.65005	-307.079	321.272	186.136	454	44.4447	41.633	89.7206	0.24039	89.9609	61.6292	81.63	0.194476	81.8245	55.9968	34.724	15.7381	65.2755	24.5485	53.662	15.2233	54.7192	17.0949
4_125	16.4441	19.0412	28104.9	1.75793	0.365195	0.368979	177.099	228.913	0.257911	0.330299	0.397052	0.465973	0.537495	0.611183	0.686606	0.770264	0.863459	1.17848	1.47965	1.48637	1.42596	1.35165	1.39045	1.23421	1.15082	0.974117	-3.38871	-316.319	349.929	246.794	639	58.3387	34.1374	89.7115	0.0429909	89.7545	61.5784	82.4701	0.317502	82.7876	45.1891	75.9416	15.9253	54.9704	35.2865	64.2881	3.67715	74.7865	44.9955
4_128	18.4703	19.5762	27999.3	6.62199	0.363763	0.390126	121.99	225.248	0.264484	0.342149	0.404702	0.463476	0.517632	0.572628	0.631822	0.707389	0.813182	1.0511	1.49865	1.64662	1.79178	1.83671	1.77833	1.60962	1.05933	0.802916	0.708726	-327.426	361.055	232.618	377	47.164	21.2686	89.9144	0.0338038	89.9482	65.2078	82.1219	0.0613857	82.1832	56.5745	75.6779	55.0143	63.8229	4.95618	55.2501	3.51309	76.3542	54.3897
4_139	18.5372	17.5795	22431	3.28357	0.351357	0.363973	134.949	176.682	0.246812	0.319217	0.384335	0.445811	0.505009	0.566485	0.632514	0.698087	0.76776	1.21734	1.46122	1.58703	1.65844	1.66947	1.56977	1.50264	1.52776	1.18075	0.501186	-288.875	321.602	189.239	431	52.6386	41.908	88.5302	0.996471	89.5266	62.3686	81.8224	0.101028	81.9235	51.0682	44.7537	14.2367	55.8536	35.8593	45.1523	13.8152	73.8302	45.809
4_147	17.4356	18.6875	28024.1	9.38166	0.350694	0.367882	111.555	209.717	0.250319	0.331205	0.40017	0.45977	0.512984	0.570881	0.630055	0.702001	0.799915	1.04672	1.34315	1.57305	1.80114	1.83209	1.69419	1.63508	1.16137	0.876055	-5.48447	-315.117	344.795	216.192	411	49.6776	46.1815	89.3402	0.288815	89.629	49.8791	80.6221	0.017522	80.6397	56.2581	75.4072	3.89751	55.9908	-1	34.9589	4.2705	56.0076	34.4266
4_148	18.7258	17.4318	20647.9	7.69999	0.350694	0.366512	102.062	170.57	0.253903	0.333792	0.395776	0.451331	0.507346	0.567034	0.636364	0.702938	0.780533	0.985427	1.46829	1.73994	1.77529	1.73274	1.56698	1.48535	1.34144	1.20872	-16.3516	-299.093	319.534	177.34	287	42.2317	35.2522	89.6896	0.0287462	89.7184	43.8148	78.7672	1.15782	79.925	56.9539	54.9071	5.40761	74.7382	-1	64.0188	45.4454	63.5578	37.0128
4_164	18.9737	21.3353	35535	7.91388	0.364474	0.403732	144.024	215.191	0.272378	0.344218	0.407991	0.470611	0.532847	0.598156	0.683826	0.756051	0.847868	1.13375	1.51288	1.58643	1.59665	1.59741	1.35848	1.17307	1.33666	1.05918	-9.88265	-378.796	394.741	243.673	458	43.777	27.1864	89.4462	0.150614	89.5968	59.2545	83.225	0.0389994	83.264	61.1076	44.28	3.78486	74.5986	-1	62.1682	35.4776	64.9505	36.6239
4_165	17.5499	15.3636	17847.5	8.54024	0.350694	0.387581	82.7094	150.26	0.260824	0.350053	0.414467	0.471489	0.529039	0.586589	0.643611	0.705385	0.775079	0.895603	1.37745	1.67807	1.75787	1.73459	1.74111	1.70846	1.51066	1.24979	2.63168	-268.382	275.807	155.264	252	39.8257	37.923	84.7747	5.18705	89.9618	61.2725	80.1428	1.01394	81.1567	53.5306	35.5237	7.61571	54.3465	6.59597	45.0656	1.34194	54.8993	34.0264
4_187	18.7185	19.1307	21214.7	4.41906	0.350694	0.373701	109.053	154.16	0.203496	0.275489	0.342905	0.406575	0.468165	0.533084	0.595089	0.672077	0.757803	1.27363	1.45527	1.53597	1.59511	1.60468	1.5508	1.53044	1.16866	1.08237	18.3327	-309.791	354.25	176.162	271	55.0311	20.3448	89.7482	0.0791796	89.8274	49.5405	81.2035	0.490205	81.6937	62.0169	44.8643	14.7104	75.3598	5.13312	74.23	35.6594	74.9473	55.6129
4_189	16.249	19.2706	18618.5	3.86012	0.364474	0.393113	112.95	173.503	0.230638	0.302525	0.364142	0.421053	0.478819	0.537869	0.596063	0.660248	0.741549	1.17688	1.52261	1.71679	1.74734	1.71326	1.69892	1.68273	1.43463	1.07904	23.5103	-294.247	353.141	215.268	304	52.0523	43.4214	89.6429	0.00614362	89.6491	58.5151	82.7046	0.157688	82.8623	47.5531	74.572	3.65743	55.155	3.70019	55.1926	2.81878	75.9761	54.6937
4_195	16.001	17.0625	19645.1	4.00778	0.350694	0.371731	84.7698	187.568	0.272856	0.344958	0.406221	0.46607	0.523091	0.575872	0.628181	0.678134	0.752121	1.13132	1.53015	1.66416	1.70149	1.81911	1.93607	1.97577	1.79778	1.01224	-9.59757	-288.259	311.409	195.883	297	41.7458	42.5432	88.0174	1.97817	89.9955	62.8248	81.707	0.399446	82.1065	53.8988	55.2958	5.64466	64.0791	4.10883	44.0656	2.79308	73.2602	46.8947
4_1	17.8696	17.3588	17550.9	4.4173	0.365195	0.379058	94.0316	153.148	0.238598	0.317331	0.37638	0.43447	0.494479	0.56505	0.646183	0.733557	0.829573	0.989447	1.55386	1.73632	1.71587	1.53493	1.31896	1.21921	1.09786	0.797084	-6.85572	-279.007	315.365	161.395	299	46.3561	22.3919	88.4368	1.48196	89.9187	55.5473	79.0806	0.521921	79.6025	60.0878	65.039	45.9475	75.0218	54.9827	63.7732	25.5095	66.3858	44.1255
4_203	19.3428	15.2898	17818.6	2.83679	0.350694	0.393385	112.447	211.704	0.300584	0.39777	0.484334	0.555497	0.607541	0.659586	0.715348	0.774296	0.839087	0.929209	1.06777	1.23118	1.75034	1.92377	1.84933	1.74487	1.64046	1.3366	16.9398	-283.784	277.432	221.343	216	37.669	45.1705	84.0126	4.98597	88.9985	62.0695	81.7218	0.397701	82.1195	58.8262	74.924	55.9902	75.9708	64.8276	73.9031	54.2498	74.22	44.7707
4_217	16.3634	21.2795	21966.9	3.32333	0.352025	0.381746	130.295	214.869	0.202683	0.27459	0.338301	0.401639	0.467586	0.518256	0.571535	0.642697	0.709016	1.21115	1.50915	1.62601	1.45108	1.82311	2.05233	1.46218	1.58996	1.46904	24.2165	-336.133	394.597	234	295	54.6215	30.5291	88.8748	1.11338	89.9882	53.7503	80.8965	0.684992	81.5815	42.8715	44.3691	15.828	55.1688	24.9358	54.3872	35.5639	54.9086	34.6617
4_218	17.9615	17.8176	23082.1	12.9079	0.365195	0.381581	113.455	168.949	0.219944	0.301025	0.369059	0.434296	0.498136	0.565238	0.633271	0.712488	0.811743	1.08328	1.37194	1.51753	1.5911	1.49492	1.48073	1.40853	1.15673	0.751801	-14.7553	-294.816	326.224	175.423	269	53.6889	38.6137	87.2357	0.962392	88.1981	29.3883	81.2797	0.0597957	81.3395	59.0071	36.8607	4.73525	74.6334	55.6113	72.8274	36.1858	74.747	45.1643
4_224	17.0227	16.483	17321.6	6.17978	0.350031	0.395945	79.3291	120.09	0.247443	0.319045	0.381393	0.443741	0.513395	0.595226	0.685826	0.769605	0.870921	1.12206	1.52581	1.64213	1.52895	1.3229	1.14298	1.13383	1.14566	0.788001	-2.3808	-294.205	300.815	149.966	176	42.511	27.3441	89.1103	0.602715	89.713	56.1599	76.9021	0.336576	77.2387	57.3356	64.7723	55.2286	73.4417	43.9654	56.2941	33.5977	73.3951	44.0245
4_228	17.3205	18.0471	23352.4	1.95347	0.364474	0.385903	158.764	201.372	0.268966	0.354023	0.425287	0.496092	0.568276	0.635862	0.704368	0.771494	0.83908	0.985096	1.32195	1.43567	1.37545	1.43948	1.43575	1.50187	1.52206	1.31609	-6.84743	-319.608	330.2	249.815	411	49.4611	42.2847	89.8268	0.0742846	89.901	59.094	82.8188	0.233886	83.0526	53.7374	55.4263	14.4435	74.3202	55.5129	74.3279	3.77741	76.6505	2.93654
4_229	17.7878	14.2557	20936.1	4.45539	0.350694	0.365265	131.643	182.343	0.255441	0.343643	0.416953	0.482245	0.544101	0.60882	0.674112	0.741695	0.822451	0.969509	1.26206	1.46354	1.59352	1.5704	1.53888	1.51937	1.37014	1.1054	-12.9604	-237.46	255.568	197.208	338	56.0175	49.361	89.7493	0.233689	89.983	54.0635	81.6444	0.816137	82.4605	48.1496	74.0817	56.651	56.4092	-1	66.8885	15.4516	65.0865	-1
4_251	16.2602	15.6	20282.1	6.09496	0.350694	0.394593	102.818	208.295	0.326256	0.41274	0.485241	0.55101	0.612636	0.66028	0.712066	0.770585	0.849819	0.933654	1.29269	1.46497	1.54879	1.89989	2.0525	1.78281	1.56574	0.996959	-20.1782	-295.4	281.977	219.67	241	28.2093	43.8666	89.9122	0.0722705	89.9845	43.4222	83.4265	0.876005	84.3025	56.6326	45.1729	14.8081	65.2091	5.00036	64.7524	2.46834	65.1256	34.4304
4_32	18.2473	19.2706	22800.7	5.65045	0.365195	0.373639	89.3108	160.702	0.295124	0.3858	0.449957	0.512404	0.576989	0.635586	0.695466	0.756202	0.825064	0.856138	1.36352	1.6677	1.53024	1.63787	1.72631	1.62046	1.64273	1.07244	-7.68691	-350.928	354.059	173.881	324	26.2267	33.9882	89.1806	0.48607	89.6667	58.6728	81.1691	0.599846	81.7689	58.1573	64.7935	44.7199	65.2308	5.21635	65.0239	34.7582	54.4985	13.9942
4_53	16.8179	18.9647	20161	3.48481	0.364474	0.393875	112.624	202.869	0.238033	0.332463	0.408616	0.479112	0.543081	0.594865	0.646214	0.714534	0.835944	0.959435	1.20997	1.38238	1.46741	1.77995	1.94009	1.84993	1.13196	0.636985	18.0131	-354.466	348.859	205.594	292	47.3722	42.8616	89.4159	0.423405	89.8393	57.4685	78.4812	1.40866	79.8899	55.2392	5.85736	-1	75.1616	45.5136	54.329	4.91011	64.9245	46.904
4_70	17.2243	15.5852	18511.1	4.44692	0.351357	0.385738	110.02	204.584	0.272254	0.361791	0.436231	0.49974	0.549193	0.60229	0.659032	0.727746	0.815721	0.979092	1.26344	1.38685	1.87861	1.9454	1.83563	1.64483	1.22602	1.31257	40.8242	-263.345	282.898	242.716	316	46.1763	46.2289	89.5764	0.209488	89.7859	58.6411	77.9999	0.500336	78.5002	62.7362	64.8657	35.4375	73.5153	-1	73.998	36.2014	66.7191	36.6999
4_73	17.0888	16.1887	12455.8	1.74515	0.350031	0.39313	75.3509	152.468	0.245902	0.329856	0.399901	0.457526	0.519126	0.573274	0.657725	0.809737	0.920517	0.952382	1.39777	1.63909	1.64678	1.73387	1.73724	0.735363	0.735511	1.14338	14.759	-277.933	293.162	188.819	286	42.489	39.1739	89.6639	0.154255	89.8181	56.2549	86.5485	0.43876	86.9872	44.0584	26.5588	-1	73.7979	35.3587	73.5756	28.4097	77.1287	33.952
4_82	15.6205	13.8864	21544.5	9.34145	0.352025	0.356206	120.188	168.901	0.293388	0.387249	0.461629	0.527745	0.591499	0.652893	0.714286	0.77863	0.853601	0.906831	1.23912	1.44576	1.53639	1.60488	1.64257	1.58577	1.45482	1.14657	12.7333	-255.627	249.216	170.236	278	45.0356	45.9733	87.6937	1.99643	89.6902	56.4564	79.0422	0.266656	79.3088	47.1009	64.1837	24.9145	55.1112	15.3662	24.5705	3.37032	44.1141	-1
4_8	19.1924	22.0235	26123.3	4.00442	0.364474	0.368896	51.2067	193.848	0.237583	0.290215	0.339881	0.388065	0.434766	0.480726	0.525574	0.573017	0.631579	1.51234	1.99244	2.0226	2.12826	2.14813	2.22709	2.15103	1.93965	1.51483	3.65741	-340.194	411.871	212.811	423	35.939	23.8108	89.6686	0.300343	89.9689	64.125	78.6717	0.193664	78.8654	60.4094	64.4174	36.6519	64.857	35.3782	65.8031	44.0378	65.4754	44.3181
4_91	18.4391	18.7614	17207.6	2.77129	0.351357	0.394406	76.9659	179.119	0.221702	0.294894	0.362128	0.421702	0.474043	0.52383	0.572766	0.624255	0.702128	1.17357	1.36051	1.5866	1.81744	1.96555	2.02611	2.08341	1.59997	1.00844	15.374	-305.917	344.205	187.909	354	45.9606	37.6633	89.8277	0.00430257	89.832	55.3973	85.9178	0.902332	86.8202	56.5726	63.639	3.47215	74.4291	54.8426	65.7471	46.1903	72.4395	2.51107
[truncated: 18 more columns]

## Sheet: SAM 2018 (3D)
Plot	Rep	VoxelSize	Genotype	Time	Environment	RPF	Mass	SurfaceArea	Volume	ConvexVolume	Solidity	MedRoots	MaxRoots	Bushiness	Depth	HorEqDiameter	TotalLength	SRL	LengthDistr	WD_Ratio	NumberBifCl	AvgSizeBifCl	EdgeNum	AvgEdgeLength	NumTips	AvgRadius	Elongation	Flatness	Football	SolidityVHist01	SolidityVHist02	SolidityVHist03	SolidityVHist04	SolidityVHist05	SolidityVHist06	SolidityVHist07	SolidityVHist08	SolidityVHist09	SolidityVHist10	SolidityVHist11	SolidityVHist12	SolidityVHist13	SolidityVHist14	SolidityVHist15	SolidityVHist16	SolidityVHist17	SolidityVHist18	SolidityVHist19	SolidityVHist20
3	1	109	778	T1	Full	69.8	36	2865164	61055	1.2434e+06	0.0491	62	126	2.0323	175.49	112.969	27996.2	0.458716	0.04469	0.6437	6915	2.6132	12363	10.7772	2441	3.987	0.648893	0.63509	0.622816	0.677872	0.516874	0.207375	0.1653	0.287795	0.170119	0.154873	0.058491	0.026936	0.0229802	0.0194793	0.0179787	0.0174056	0.0188721	0.0154624	0.0268802	0.0270556	1.52e-12	4.59e-39	-6.33e-81
3	1	109	778	T2	Full	86.6	32.5	2526970	51633.7	1.40817e+06	0.0367	53	109	2.0566	185.082	129.898	21678.8	0.42084	0.0441886	0.7018	5264	2.5034	9239	10.9072	2599	3.7528	0.645713	0.550521	0.541821	0.621275	0.667935	0.198693	0.227268	0.242896	0.134586	0.0743352	0.0591741	0.0503768	0.0367895	0.0263225	0.0201455	0.0181008	0.0190817	0.0152769	0.0243777	0.0105351	0.0234085	4.78e-14	-5.1e-56
11	1	109	T8	T2	Full	103.7	35.5	5517302	70689.3	2.40634e+06	0.0294	109	304	2.789	183.338	156.485	58620.6	0.829055	0.0245904	0.8535	15420	3.0169	29577	9.0456	5494	3.1655	0.902928	0.605396	0.603431	0.724245	0.618081	0.317953	0.162233	0.05516	0.0283752	0.0355486	0.0243462	0.0254234	0.0192802	0.0175948	0.0177482	0.0136578	0.0199359	0.0242903	0.0431091	0.504986	0.543155	1.43e-18	1.87e-60
11	1	109	T8	T1	Full	67.8	16.5	3952746	48304.9	677300	0.0713	71	379	5.338	125.786	98.914	44394.8	0.919535	0.0399812	0.7864	13032	2.99	24856	8.8723	2916	2.7544	0.508976	0.802266	0.461428	0.911023	0.454978	0.351504	0.218243	0.164762	0.0774524	0.0699877	0.0599283	0.0633421	0.0244043	0.00882873	0.0180126	1.1e-11	7.54e-38	4.53e-64	2.44e-90	1.18e-116	4.9e-143	1.48e-169	0
24	1	109	Tx601	T2	Full	139.1	52	4517346	97106.1	3.25545e+06	0.0298	67	148	2.209	229.772	158.239	40338.9	0.414527	0.0467174	0.6887	9474	2.5646	16933	11.6535	3053	4.1049	0.584161	0.623925	0.620894	0.675311	0.533731	0.329854	0.661619	0.267594	0.152305	0.128395	0.0596065	0.0380284	0.0291829	0.0273161	0.0199289	0.020171	0.0188296	0.0140397	0.0175808	0.020066	0.017745	0.0175792	0.0135654
24	1	109	Tx601	T1	Full	74.9	10.5	1531094	27297.3	660086	0.0414	30	77	2.5667	164.154	90.7562	12922	0.473445	0.0264434	0.5529	3091	2.494	5454	11.9688	1067	3.7663	0.607605	0.560783	0.668603	0.868677	0.482187	0.573619	0.391887	0.169709	0.0585589	0.0456391	0.0309864	0.0268379	0.0234353	0.0252375	0.0159755	0.00922406	0.0114072	0.0204439	0.980348	5.29e-16	2.2e-42	6.66e-69	-8.32e-111
31	1	109	P39	T2	Full	55.9	13.5	1201300	27474.6	398794	0.0689	18	60	3.3333	161.974	56.4007	12327.9	0.448195	0.0144534	0.3482	3331	2.8511	6251	9.5488	880	3.8017	0.446692	0.655977	0.662684	0.381423	0.813189	0.392796	0.226635	0.326057	0.277239	0.123516	0.0575547	0.0339916	0.0261948	0.0277359	0.0208213	0.0245878	0.0144858	0.0674477	0.995241	1.01e-21	4.17e-48	1.27e-74	-3.17e-116
56	1	109	CH9	T1	Full	80.7	12.5	1400914	24438.8	649299	0.0376	23	52	2.2609	166.988	86.3122	10984.6	0.450299	0.0181376	0.5169	3139	2.5244	5489	9.8408	915	3.7445	0.67294	0.61965	0.665245	0.764125	0.52647	0.210599	0.156102	0.129899	0.0607144	0.0371054	0.025195	0.0243224	0.0256172	0.015975	0.0292234	0.0126516	0.0124015	0.233579	1.00383	-1.44e-08	-5.99e-35	-1.82e-61	-1.12e-103
56	1	109	CH9	T2	Full	91.5	31	2644666	52734.3	1.61014e+06	0.0328	38	82	2.1579	230.862	106.666	20737	0.393485	0.0208626	0.462	4623	2.4452	8016	12.6775	1816	4.0935	0.606273	0.411042	0.446691	0.73635	0.497218	0.211488	0.139383	0.093108	0.100187	0.0557922	0.0428434	0.0345369	0.028257	0.0264334	0.0251442	0.0211037	0.0233991	0.02279	0.0149063	0.0134921	0.0144031	0.0364104	0.0331365
97	1	109	H8431	T1	Full	114.9	NA	5332770	165268	2.01864e+06	0.0819	68	104	1.5294	221.706	124.719	62662.4	0.378756	0.017767	0.5625	19916	3.0951	39370	7.8954	4900	5.2999	0.640293	0.713636	0.723259	0.408709	0.29706	0.136613	0.195885	0.214401	0.252702	0.297364	0.26652	0.180231	0.118975	0.0533362	0.0289562	0.0174504	0.0264418	0.0242434	0.0252402	0.0200333	0.0263776	0.0206429	0.0176982
97	1	109	H8431	T2	Full	152.6	78	8681606	180191	6.97432e+06	0.0258	144	363	2.5208	207.318	242.694	87061.6	0.483966	0.0568762	1.1706	23020	2.9344	43632	9.5683	7823	3.5798	0.918843	0.781413	0.784	0.266829	0.23214	0.102132	0.112519	0.147918	0.0973102	0.0911689	0.0536411	0.0322935	0.0243949	0.0205566	0.0152414	0.012761	0.0110879	0.00907409	0.00922271	0.0110974	0.0137701	0.00929431	0.00623628
105	1	109	LH146Ht	T1	Full	95.7	23.5	2988626	53016.3	1.04146e+06	0.0509	54	104	1.9259	205.356	92.2999	26226.7	0.494487	0.0290812	0.4495	7242	2.6505	13041	9.6397	2737	3.6377	0.538596	0.554742	0.572353	0.476603	0.205918	0.247413	0.231498	0.2067	0.113187	0.0554401	0.0498356	0.0448391	0.0291104	0.0242704	0.0198207	0.0192698	0.0204733	0.0217344	0.0224225	0.0327172	0.023382	0.0235426	0.966292
105	1	109	LH146Ht	T2	Full	106.6	34	3521350	71719.9	1.58361e+06	0.0453	76	174	2.2895	199.252	129.919	33830.5	0.471341	0.0377358	0.652	7273	2.5233	12462	11.6428	3815	3.4909	0.537688	0.859078	0.877344	0.676163	0.800194	0.282332	0.229277	0.159401	0.0864435	0.0638221	0.0424954	0.0326533	0.0277906	0.0224694	0.0230625	0.020626	0.0173611	0.0216642	0.0212807	0.0204683	0.0202721	0.0443152	8.67e-19
123	1	109	CM7	T1	Full	79.8	17.5	1940808	34410.6	728238	0.0473	40	116	2.9	164.154	87.3436	17234.6	0.5008	0.0254842	0.5321	4037	2.5573	7123	11.8256	1476	3.3373	0.688293	0.484571	0.47925	0.968472	0.429532	0.165874	0.190804	0.123545	0.0699989	0.0534045	0.0396041	0.0318628	0.0202796	0.0178299	0.0178026	0.0152991	0.0214834	0.0109723	0.216092	5.32e-16	2.21e-42	6.7e-69	0
123	1	109	CM7	T2	Full	55.6	21.5	2275246	42013.1	769408	0.0546	33	175	5.303	157.396	96.845	24230.5	0.576551	0.008175	0.6153	6512	2.8589	12204	9.4303	2113	3.3537	0.65757	0.858047	0.85004	0.635402	0.624791	0.20949	0.123151	0.101667	0.0843182	0.0445904	0.0289539	0.0230298	0.0180275	0.0226178	0.0138965	0.01607	0.029933	0.217749	-2.35e-07	-1.13e-33	-4.71e-60	-1.43e-86	1.15e-128
125	1	109	Va99	T2	Full	172.5	35.5	2919776	70947.4	1.01492e+06	0.0699	20	154	7.7	205.138	84.7086	31197.3	0.439778	0.0061258	0.4129	8116	2.9587	15483	9.6417	2387	4.091	0.499513	0.670609	0.667755	0.899385	0.493718	0.2629	0.438098	0.265584	0.194698	0.1195	0.103667	0.070825	0.0600769	0.0491949	0.0468296	0.0293873	0.0364043	0.0358133	0.0199509	0.0194005	0.0340371	0.0853937	0.0963989
159	1	109	NC236	T2	Full	141	49.5	5678710	99002.8	3.06005e+06	0.0324	67	173	2.5821	235.658	150.271	54223.4	0.547092	0.0187916	0.6377	16091	2.7795	29866	8.7244	5277	3.8958	0.55731	0.959627	0.98428	0.809941	0.616074	0.277582	0.34944	0.245319	0.154737	0.0906773	0.0769452	0.0441595	0.0329605	0.0218077	0.0200645	0.021591	0.0144367	0.0143013	0.0180355	0.0137033	0.0130661	0.0100684	0.00394687
159	1	109	NC236	T1	Full	68.8	15	1934270	32655.6	387741	0.0842	55	73	1.3273	164.154	65.3809	15955	0.488174	0.0535408	0.3983	4380	2.5279	7717	10.384	1243	3.5531	0.418191	0.685055	0.681099	0.9741	0.720163	0.453969	0.311314	0.0738993	0.0534153	0.0535033	0.0640135	0.0727155	0.108435	0.115184	0.0718589	0.0657357	0.0509701	0.0252974	0.017347	8.87e-18	3.68e-44	1.11e-70	0
200	1	109	Pa875	T2	Full	101.8	33.5	3744242	61811.2	1.3326e+06	0.0464	72	223	3.0972	204.266	103.487	44737.7	0.723845	0.0093522	0.5066	10547	2.6921	19085	11.1652	4138	3.2143	0.677834	0.61137	0.64237	0.861893	0.517914	0.286501	0.24337	0.156664	0.0689586	0.0594689	0.0410272	0.0313906	0.0320578	0.0317381	0.0356005	0.024629	0.0178016	0.0175136	0.0115608	0.0101787	0.109388	0.961865	1
200	1	109	Pa875	T1	Full	76.1	13.5	2445564	36914	816272	0.0452	63	177	2.8095	172.438	102.718	25286.7	0.685969	0.0292774	0.5957	6491	2.7019	11774	10.3827	2109	2.9487	0.505333	0.744437	0.759894	0.928527	0.533809	0.337496	0.184738	0.150406	0.100366	0.0845137	0.0598147	0.0399335	0.0294453	0.0239808	0.0198912	0.0195193	0.0131188	0.0231988	0.117904	0.422792	1.15e-20	3.48e-47	-1.34e-88
204	1	109	CR14	T1	Full	147.5	NA	3590254	83909	1.40166e+06	0.0599	36	74	2.0556	202.304	104.573	30579.5	0.364027	0.0189224	0.5169	9115	2.5465	16302	9.2948	2575	4.6776	0.742871	0.485565	0.485088	0.750358	0.655289	0.225226	0.29478	0.220976	0.254183	0.246667	0.101957	0.0673319	0.0424612	0.0345605	0.0245944	0.0206271	0.0161684	0.0150056	0.0079268	0.0183601	0.0190089	0.00794852	0.0710625
204	1	109	CR14	T2	Full	111.7	28	3009838	72462.2	1.68764e+06	0.0429	48	112	2.3333	198.816	129.482	26675.1	0.368235	0.050467	0.6513	6495	2.6536	11750	10.6117	2462	3.9088	0.579878	0.686205	0.707903	0.831464	0.83752	0.302938	0.233379	0.213482	0.159527	0.0983134	0.0738813	0.052998	0.0415357	0.041752	0.0274417	0.0238956	0.0210864	0.0163055	0.0124066	0.016903	0.00981825	0.0326106	1.08e-19
246	1	109	ZS01250	T1	Full	68	13.5	1683522	31440.1	561130	0.056	32	69	2.1562	165.68	79.1684	13279.9	0.422944	0.068779	0.4778	3366	2.5021	5958	10.6668	1263	3.5009	0.456548	0.652348	0.6688	0.633178	0.418574	0.236409	0.2105	0.148554	0.112155	0.0944433	0.0670132	0.0596309	0.0674194	0.0357233	0.0244572	0.0238522	0.0333165	0.00350408	0.00860633	-3.63e-12	-1.51e-38	-4.57e-65	1.91e-106
246	1	109	ZS01250	T2	Full	87.2	25	2379118	48823.7	1.37846e+06	0.0354	53	148	2.7925	205.138	112.413	25037.7	0.513425	0.0714822	0.548	5398	2.5698	9577	11.6521	2975	3.1168	0.478082	0.772705	0.762154	0.966749	0.782248	0.443152	0.269056	0.179893	0.108245	0.0686375	0.0454352	0.0345908	0.028055	0.0197916	0.0193538	0.0229439	0.0234201	0.0166805	0.0202519	0.0154887	0.0231924	0.01839	0.0650606
267	1	109	Os420	T2	Full	86.4	57	6568264	120976	2.17391e+06	0.0556	102	341	3.3431	205.138	129.796	70026.2	0.578655	0.0227592	0.6327	18106	2.7955	33403	10.2142	5852	3.5487	0.602222	0.799848	0.794942	0.71188	0.758545	0.312273	0.197065	0.255241	0.282261	0.184142	0.135591	0.0741491	0.054797	0.0415348	0.0318281	0.0206726	0.0206646	0.0159533	0.0124592	0.013484	0.00843544	0.00833559	0.00802102
267	1	109	Os420	T1	Full	115	42	4068368	80977.5	853858	0.0948	86	165	1.9186	205.138	80.5016	42270	0.521842	0.0611926	0.3924	11418	2.6032	20588	10.0741	3466	3.7993	0.484362	0.610718	0.595521	0.924078	0.78651	0.474091	0.290826	0.208878	0.30081	0.346968	0.339175	0.258396	0.246514	0.0951529	0.0468751	0.0376284	0.0376054	0.0360315	0.031944	0.0294372	0.0390792	0.0304641	0.0289092
280	1	109	A441-5	T1	Full	106.5	20	2766074	51504	1.05673e+06	0.0487	52	157	3.0192	164.154	111.895	26560.7	0.515529	0.0217346	0.6816	6036	2.6279	10803	12.0418	2294	3.327	0.782684	0.680847	0.664582	0.726022	0.621252	0.308628	0.121196	0.0586002	0.0436393	0.0323558	0.0268192	0.0291278	0.0305689	0.0276767	0.0144368	0.0269704	0.049589	0.108112	1.00523	5.33e-16	2.21e-42	6.7e-69	0
280	NA	109	A441-5	T2	NA	NA	NA	1345622	33982.6	1.2138e+06	0.028	7	46	6.5714	168.296	123.463	8823.11	0.258817	0.0081096	0.7336	1771	2.4907	2973	13.664	848	4.9588	0.843471	0.692715	0.638097	0.38972	0.28751	0.110998	0.04794	0.0271311	0.0241402	0.0239912	0.0131829	0.0153512	0.00828733	0.0157988	0.0506123	0.167112	0.808311	0.962341	0.967317	-3.9e-05	-1.62e-31	-4.9e-58	1.14e-100
285	1	109	Z022E0104	T2	Full	119.4	33	3115202	64746.6	901717	0.0718	43	125	2.907	205.138	84.8725	34191.1	0.528154	0.0146932	0.4137	9664	2.7729	17967	8.8207	3314	3.8903	0.402395	0.886614	0.890915	0.842193	0.938816	0.35069	0.403049	0.315454	0.330819	0.138992	0.069844	0.0505001	0.035953	0.034468	0.0318693	0.0257287	0.0245638	0.0278924	0.0352829	0.0268168	0.0162705	0.0231867	0.0364138
298	1	109	N59B	T2	Full	159.2	48	5141768	94697	2.36744e+06	0.04	81	154	1.9012	211.46	142.96	59113.1	0.624947	0.0291902	0.6761	17030	3.1762	33871	8.1213	5322	3.809	0.592398	0.929025	0.85157	0.647722	0.264633	0.149091	0.122527	0.244981	0.142476	0.158208	0.118123	0.0555935	0.0324614	0.0268051	0.0239406	0.0172344	0.0148288	0.0173661	0.0165516	0.0147105	0.00947966	0.00564312	0.0197994
298	1	109	N59B	T1	Full	124.7	48	4367824	95765.4	1.69448e+06	0.0565	85	183	2.1529	182.248	129.399	41598.1	0.433465	0.033136	0.71	11103	2.64	20125	10.33	3538	4.4427	0.74352	0.764892	0.767155	0.53157	0.384231	0.100287	0.21853	0.305259	0.206192	0.107248	0.0539175	0.040701	0.0355404	0.0267403	0.0234816	0.0204107	0.0144992	0.0116968	0.0114336	0.0252426	0.0141677	-2.36e-21	2.43e-63
326	1	109	M162W	T2	Full	75.7	32	3729244	71430.7	1.04314e+06	0.0685	69	198	2.8696	180.94	99.4605	38604.7	0.540779	0.0357956	0.5497	10570	2.7561	19632	9.5556	3078	3.6646	0.563431	0.686137	0.688283	0.900276	0.867964	0.599739	0.427784	0.33861	0.373189	0.105653	0.0529822	0.0481729	0.0390299	0.0328234	0.0301228	0.0269918	0.0297439	0.0186087	0.0132052	0.0287832	0.260332	-6.89e-25	-5.79e-66
326	1	109	M162W	T1	Full	67	14	1892198	37748.1	502975	0.075	40	114	2.85	161.756	71.0952	17595	0.467132	0.0252226	0.4395	4357	2.4808	7662	11.3249	1251	3.8871	0.555795	0.605379	0.610756	0.944229	0.867118	0.677625	0.550085	0.179222	0.109983	0.0585642	0.0448569	0.0410848	0.0360229	0.0353473	0.0339783	0.0381658	0.0237086	0.142086	0.960166	-2.75e-22	-1.14e-48	-3.46e-75	0
331	NA	109	Z022E0104	T1	NA	NA	NA	3110698	67914	1.04301e+06	0.0651	56	190	3.3929	198.38	86.4126	37441.9	0.5513	0.021691	0.4356	10554	2.778	19657	9.2587	3055	3.8048	0.5445	0.605335	0.602393	0.946326	0.822418	0.383519	0.520027	0.446366	0.43547	0.308666	0.0753928	0.0615052	0.0417361	0.032477	0.0273003	0.0258233	0.0243284	0.0227395	0.0234368	0.0167367	0.0289458	0.784038	1.86e-20
341	1	109	Mt42	T2	Full	73.6	18	2995728	52422	640691	0.0818	74	193	2.6081	164.154	81.7553	32950.5	0.629156	0.0189878	0.498	8709	2.8533	16260	9.6735	2561	3.304	0.642522	0.661862	0.640068	0.616316	0.372294	0.170057	0.193887	0.138949	0.114458	0.0751874	0.0571397	0.0405165	0.0329282	0.0268922	0.0290627	0.0260127	0.031505	0.0889362	0.974709	5.27e-16	2.19e-42	6.63e-69	9.98e-111
341	1	109	Mt42	T1	Full	85.4	NA	4298328	109422	628125	0.1742	99	279	2.8182	192.712	78.2267	57549.8	0.52605	0.0430114	0.4059	17113	3.0989	33557	8.2733	4694	4.9267	0.536396	0.85178	0.904681	0.917599	0.29274	0.0949735	0.116416	0.245673	0.527193	0.581899	0.213941	0.0946166	0.0842493	0.0734606	0.0743175	0.0730358	0.0699715	0.0632379	0.0626419	0.0562116	0.105087	0.984477	9.03e-36
447	2	109	ZS01250	T1	Limited	45.9	12	1384182	25378.5	535709	0.0474	30	111	3.7	148.022	77.0767	13631.5	0.536571	0.079243	0.5207	3363	2.6396	6052	10.7995	1101	3.2089	0.461741	0.617414	0.604984	0.908944	0.381346	0.190918	0.339926	0.20995	0.0865999	0.0545138	0.0384028	0.0303626	0.0291813	0.033226	0.0445853	0.016683	0.00716602	9.63e-06	5.2e-32	2.51e-58	1.04e-84	3.16e-111	-8.35e-153
447	2	109	ZS01250	T2	Limited	59.2	23.5	1466164	40801.1	569524	0.0716	28	50	1.7857	161.538	76.805	10805.4	0.265129	0.101108	0.4755	2549	2.3531	4343	11.8242	1073	4.3182	0.380049	0.772336	0.773252	0.704436	0.338831	0.229517	0.450716	0.328693	0.18685	0.115006	0.0740283	0.0577806	0.0443378	0.0389493	0.0379157	0.0401076	0.0439947	0.0579046	0.303442	8.09e-23	3.36e-49	1.02e-75	-1.98e-118
464	2	109	H8431	T2	Limited	117.6	33	4674608	89461.4	2.6111e+06	0.0343	95	191	2.0105	205.138	137.522	49220	0.549196	0.0331796	0.6704	12762	2.9579	24398	9.5686	3974	3.4926	0.651007	0.943399	0.943596	0.5769	0.561666	0.183408	0.209283	0.176671	0.096501	0.0633567	0.0453753	0.0305303	0.0249373	0.0194475	0.0164148	0.0133667	0.011974	0.0106686	0.00994706	0.00697869	0.00653269	0.00516442	0.00456877
477	NA	109	Z022E0104	T1	NA	NA	NA	2561944	40259.3	644459	0.0625	47	254	5.4043	153.472	86.3189	30757.8	0.763825	0.017985	0.5624	9264	2.9874	17830	8.3509	2158	3.1775	0.608115	0.705241	0.66471	0.96702	0.814523	0.297791	0.230545	0.392526	0.107646	0.077299	0.0533203	0.0328726	0.0184458	0.0132957	0.00727032	0.00839082	0.127032	0.96482	-1.11e-17	-5.35e-44	-2.22e-70	-6.73e-97	-1.51e-138
488	2	109	P39	T1	Limited	45.8	6.5	1519076	19750.7	263634	0.0749	25	124	4.96	150.42	51.51	18648.4	0.944786	0.0081096	0.3424	6481	3.3075	13073	6.7062	1215	2.8873	0.502647	0.500586	0.689503	0.703158	0.681816	0.367231	0.313179	0.166402	0.123788	0.0877017	0.0592599	0.0356726	0.0225019	0.0314123	0.0493458	0.397573	0.198248	0.97158	-9.74e-26	-4.71e-52	-1.95e-78	-5.92e-105	0
488	2	109	P39	T2	Limited	37.5	8.5	1329230	21776	681636	0.0319	12	75	6.25	205.138	66.4045	15867.6	0.728053	0.0042292	0.3237	4951	2.9447	9446	8.0194	1254	3.3213	0.444119	0.527348	0.531438	0.888723	0.835943	0.529129	0.267459	0.211768	0.0838313	0.0453518	0.0392945	0.039256	0.0248001	0.0235922	0.0176394	0.0167963	0.0172233	0.00363839	0.2001	0.202324	0.716377	0.184725	0.775
524	2	109	Pa875	T2	Limited	117.6	33.5	3504294	54157.2	1.88249e+06	0.0288	94	184	1.9574	197.29	119.403	37462.4	0.692282	0.0366894	0.6052	8252	2.757	15205	11.6047	3076	3.2796	0.62531	0.603811	0.556083	0.461591	0.342356	0.143784	0.109094	0.0711757	0.0502984	0.0355451	0.0337711	0.0249846	0.0192938	0.0181926	0.0178019	0.013894	0.0130347	0.0150477	0.0122709	0.0136786	0.0202675	0.0404157	-1.65e-23
524	2	109	Pa875	T1	Limited	80.4	17.5	2984608	39927.2	925990	0.0431	104	230	2.2115	159.794	95.8005	33125.8	0.829055	0.0544564	0.5995	9107	3.0299	17352	9.161	2240	2.8655	0.591422	0.625324	0.629261	0.357253	0.461053	0.358451	0.150328	0.0982899	0.0762303	0.0679716	0.0439777	0.0393772	0.0284171	0.0256913	0.0245725	0.0240413	0.0228976	0.098431	0.0226558	7.12e-29	2.95e-55	8.95e-82	-7.56e-124
587	NA	109	Z022E0104	T1	NA	NA	NA	2313810	35281.5	361971	0.0975	58	158	2.7241	172.656	55.332	27397.2	0.77645	0.0222796	0.3205	9146	3.0895	17842	7.26	2181	3.0477	0.473432	0.576347	0.569798	0.978015	0.607269	0.422483	0.323622	0.280996	0.199993	0.114944	0.0847796	0.0628753	0.0569657	0.0516328	0.0452216	0.0386725	0.0376523	0.0604822	0.981349	0.566501	-4.55e-20	-1.38e-46	5.34e-88
588	2	109	Va99	T2	Limited	79.3	27	2840318	52505.6	926935	0.0566	52	234	4.5	193.366	88.9115	33060.6	0.629156	0.024961	0.4598	8296	2.8811	15569	10.2689	2627	3.1418	0.477563	0.600053	0.628286	0.74813	0.742394	0.752246	0.552491	0.33168	0.163655	0.156748	0.118764	0.0847113	0.0630047	0.0428971	0.0335537	0.0256261	0.0283671	0.0204527	0.0239081	0.0226795	0.0168098	0.0506935	-1.54e-33
589	2	109	Os420	T1	Limited	83.2	22	2784336	43160.9	1.12268e+06	0.0384	70	169	2.4143	164.154	111.456	29243.6	0.677552	0.0243506	0.679	8844	2.6773	16164	8.7695	2589	3.1832	0.723118	0.538774	0.537231	0.566043	0.56556	0.274463	0.204648	0.122015	0.0487711	0.0425214	0.0357533	0.0238764	0.020533	0.0229438	0.0143138	0.0114662	0.0106507	0.00884009	0.0328213	1.06e-16	4.39e-43	1.33e-69	0
589	2	109	Os420	T2	Limited	57.9	22.5	2504474	34249.3	711561	0.0481	83	142	1.7108	167.206	80.3225	29389.5	0.858514	0.0282964	0.4804	8820	3.1141	17291	7.7022	3236	3.065	0.443723	0.820606	0.896014	0.683877	0.654314	0.22764	0.173152	0.120355	0.0544643	0.0350161	0.0343471	0.0340145	0.0344274	0.0299609	0.0270279	0.0319894	0.0361429	0.0302029	0.0721052	5.4e-08	2.24e-34	6.79e-61	3.35e-103
606	2	109	778	T1	Limited	81	27	4104650	60900.5	1.84788e+06	0.033	84	305	3.631	173.964	141.254	45732.3	0.751199	0.0314792	0.812	11805	2.9569	22349	9.8832	3816	2.9354	0.963451	0.509523	0.5237	0.702852	0.325892	0.376247	0.190044	0.100957	0.0845695	0.0669345	0.0377542	0.0258566	0.023036	0.0154855	0.0135602	0.0124714	0.00863898	0.0170988	0.0104672	0.0280209	-1.21e-16	-3.67e-43	6.43e-86
606	2	109	778	T2	Limited	67	26	2564604	50703	1.33848e+06	0.0379	24	172	7.1667	219.962	107.63	25697	0.507112	0.0112488	0.4893	4839	2.5966	8635	14.605	1882	3.3571	0.561204	0.696377	0.699303	0.55408	0.638529	0.466284	0.258126	0.23958	0.152862	0.0752876	0.0478981	0.0356929	0.02441	0.0189799	0.0172327	0.0212073	0.0187663	0.0139692	0.0165723	0.0287753	0.0592336	0.903454	0.903955
686	2	109	NC236	T2	Limited	96.8	32.5	4355596	85743.2	1.06727e+06	0.0803	56	160	2.8571	205.138	95.5775	41475.4	0.483966	0.0170476	0.4659	12000	2.6452	21628	9.5615	3378	3.7501	0.555464	0.668935	0.70785	0.952257	0.648081	0.416696	0.205534	0.21925	0.262696	0.12582	0.100909	0.0693751	0.054812	0.0414169	0.0431069	0.0446999	0.043609	0.0365641	0.0363346	0.0463331	0.0239261	0.0270935	0.0949348
686	2	109	NC236	T1	Limited	58.8	13.5	2473590	34051.6	444156	0.0767	62	154	2.4839	152.164	75.6566	23295.5	0.683865	0.0557644	0.4972	6799	2.731	12363	9.4339	1601	3.0431	0.596954	0.601899	0.590123	0.974484	0.820973	0.451332	0.300474	0.198137	0.126585	0.0927579	0.069172	0.055147	0.0487972	0.0643111	0.0471449	0.0345184	0.130366	0.469851	-3.16e-21	-1.53e-47	-6.33e-74	-1.92e-100	0
706	2	109	T8	T1	Limited	73.3	21	2410484	39218.1	1.40963e+06	0.0278	57	173	3.0351	157.832	119.659	23447.6	0.597593	0.0316754	0.7581	6118	2.7597	11093	10.2824	1751	3.1248	0.768566	0.719683	0.710612	0.91745	0.505305	0.201706	0.102446	0.0728085	0.0674438	0.0495895	0.0364864	0.0251117	0.0175866	0.0125439	0.0105663	0.00508552	0.00417751	0.059652	-2.88e-06	-1.39e-32	-5.78e-59	-1.75e-85	0
706	2	109	T8	T2	Limited	92.8	43	5270534	99932.5	2.76847e+06	0.0361	79	206	2.6076	215.166	150.892	50829.5	0.509216	0.0860882	0.7013	13907	2.8527	26148	9.3178	4417	3.7377	0.6018	0.682747	0.682755	0.705351	0.625825	0.286625	0.28503	0.444928	0.287115	0.233191	0.175667	0.113724	0.062632	0.0392181	0.0287051	0.0196449	0.0188101	0.018801	0.0215882	0.0146502	0.0165267	0.0140574	0.00876121
743	2	109	CR14	T2	Limited	109.8	36.5	5292588	87988.3	1.56105e+06	0.0564	82	165	2.0122	205.138	116.574	56952.1	0.648094	0.0294736	0.5683	17799	3.2014	35609	7.581	4309	3.7667	0.578754	0.617866	0.631144	0.814952	0.69734	0.268594	0.399637	0.356342	0.219322	0.189756	0.0815202	0.0708228	0.0602568	0.0492261	0.0397583	0.0268393	0.0204635	0.0160518	0.0151766	0.0101737	0.00917073	0.00481108	0.00515512
743	2	109	CR14	T1	Limited	56	12	1463696	33672.3	368326	0.0914	21	85	4.0476	161.102	67.0457	11063.1	0.328255	0.0277732	0.4162	2688	2.4948	4697	11.8626	747	3.9565	0.378462	0.749986	0.741743	0.888785	0.457447	0.426493	0.349234	0.222464	0.179675	0.112538	0.082498	0.0665761	0.0592159	0.0604807	0.047608	0.0371335	0.096557	0.0818191	0.119244	5.21e-24	2.16e-50	6.56e-77	0
757	2	109	Mt42	T2	Limited	53.3	17.5	2539216	33887.9	670420	0.0505	72	209	2.9028	145.842	85.8016	31302.6	0.923744	0.0124478	0.5883	9327	3.2219	18579	7.4901	3205	3.068	0.659182	0.788225	0.790454	0.585603	0.444221	0.19233	0.126642	0.05368	0.039873	0.0299144	0.0218959	0.022323	0.0168038	0.0178159	0.0120028	0.0173428	0.898385	1.9e-11	1.02e-37	4.95e-64	2.05e-90	6.22e-117	-3.76e-158
767	2	109	CM7	T1	Limited	74.2	20	3102560	47222.7	1.1519e+06	0.041	22	325	14.7727	155.652	114.215	33392.2	0.707011	0.0132544	0.7338	8749	2.8716	16351	10.006	2630	2.9193	0.70671	0.766664	0.762008	0.301378	0.280086	0.214615	0.197781	0.116214	0.0843921	0.0818145	0.0434148	0.0350775	0.0169784	0.0138142	0.00635219	0.0038659	0.00938617	0.178148	-5.42e-12	-2.62e-38	-1.09e-64	-3.29e-91	0
767	2	109	CM7	T2	Limited	61.4	26	3356302	60773.7	892204	0.0681	31	203	6.5484	203.394	86.8295	38514.9	0.633364	0.0033136	0.4269	11985	2.9086	22695	8.2605	3058	3.3857	0.579144	0.729039	0.719625	0.673589	0.58049	0.192816	0.186188	0.257935	0.212001	0.116583	0.0626834	0.0613276	0.041161	0.0323719	0.0210066	0.0218031	0.011834	0.0198194	0.0359227	0.75557	0.864628	0.892069	0.797814
794	2	109	N59B	T1	Limited	129.8	38	5142462	82707	1.74493e+06	0.0474	215	385	1.7907	164.154	129.866	63842.2	0.772241	0.0837774	0.7911	16521	3.08	31780	9.7493	4582	3.0203	0.842035	0.533393	0.533829	0.416202	0.217301	0.0759085	0.149634	0.172717	0.16845	0.109251	0.0718917	0.0418244	0.0316054	0.0259472	0.0227728	0.0187371	0.0158454	0.0124472	0.00667983	3.84e-18	1.59e-44	4.82e-71	0
794	2	109	N59B	T2	Limited	122.5	54	4975996	80627.9	2.46915e+06	0.0327	67	174	2.597	229.772	139.642	59252.4	0.734366	0.0018312	0.6077	18530	3.2385	37278	7.3229	5307	3.605	0.812552	0.697419	0.684777	0.245575	0.205012	0.055829	0.123495	0.136951	0.161118	0.0556741	0.037859	0.0293458	0.0201591	0.017526	0.0129653	0.0120612	0.00843376	0.00475697	0.00507549	0.00529694	0.0121211	0.0809132	0.0660052
796	2	109	Tx601	T1	Limited	58.9	13.5	1284556	27412.2	843909	0.0325	16	48	3	144.316	101.748	8858.21	0.324047	0.0108782	0.705	2088	2.2323	3542	12.6968	697	4.4232	0.591845	0.822686	0.694971	0.345871	0.55342	0.361816	0.135681	0.0990369	0.0626678	0.0253756	0.0315385	0.0177567	0.0188002	0.0171844	0.0449294	0.0484435	0.0524376	-1.5e-15	-8.11e-42	-3.92e-68	-1.62e-94	-4.92e-121	0
796	2	109	Tx601	T2	Limited	129.1	28	2449898	57054.2	1.67142e+06	0.0341	52	97	1.8654	176.362	130.889	19943.9	0.349297	0.0472406	0.7422	4895	2.6531	8835	11.2466	1586	4.1953	0.585659	0.910089	0.930707	0.930253	0.792845	0.544002	0.338908	0.153234	0.0845517	0.0417259	0.0295971	0.0241795	0.0221542	0.023522	0.0207029	0.0188029	0.0161977	0.0146683	0.00478659	0.0285805	2.6e-10	7.88e-37	-1.35e-79
810	2	109	LH146Ht	T2	Limited	85.6	34.5	4134662	65780.2	1.84061e+06	0.0357	72	196	2.7222	205.138	119.08	42556.4	0.645989	0.0211678	0.5805	11621	2.9648	21992	8.8418	4059	3.363	0.584357	0.808496	0.781179	0.579182	0.690779	0.147849	0.126193	0.112165	0.0590331	0.0503229	0.034297	0.0292006	0.03223	0.0235019	0.0190855	0.0160917	0.0155009	0.0170299	0.0143138	0.0116614	0.0156527	0.0529273	0.043167
810	2	109	LH146Ht	T1	Limited	59.8	16.5	2175732	39163.8	752737	0.052	34	181	5.3235	164.154	86.5193	21817	0.557613	0.0178978	0.5271	5576	2.6535	10078	10.1523	1982	3.1839	0.625648	0.628968	0.683231	0.656338	0.583985	0.218114	0.179392	0.108791	0.0850372	0.0627075	0.0402624	0.0337106	0.0219485	0.0199905	0.019055	0.0264101	0.0336162	0.0436021	0.0399402	5.22e-16	2.17e-42	6.56e-69	0
817	2	109	Va17	T2	Limited	60	21	2043870	38570.5	1.37971e+06	0.028	25	120	4.8	181.158	121.062	19833	0.513425	0.0107474	0.6683	4219	2.6224	7502	12.7891	1765	3.5039	0.670922	0.70332	0.690034	0.89644	0.635278	0.233586	0.127303	0.0780208	0.0436406	0.0339758	0.0208352	0.019606	0.0144499	0.0124575	0.00939613	0.0103907	0.00349461	0.00499989	0.0282821	0.168577	0.933731	2.52e-24	4.75e-66
818	2	109	CH9	T2	Limited	83.7	24	2173432	44077.6	1.16328e+06	0.0379	41	110	2.6829	169.386	108.889	17079	0.387173	0.0474586	0.6428	3930	2.6125	6968	12.0234	1391	3.6475	0.666855	0.613013	0.592062	0.984238	0.775735	0.50388	0.184564	0.111427	0.0635056	0.0373329	0.0368821	0.030512	0.0268351	0.0260801	0.0217616	0.0185278	0.0165657	0.0126096	0.00579975	0.0216857	9e-29	2.73e-55	-1.17e-96
818	2	109	CH9	T1	Limited	68.1	9.5	895826	20513.8	701042	0.0293	10	31	3.1	150.856	89.468	5937.01	0.29038	0.0160884	0.5931	1482	2.3765	2533	11.4123	436	4.3702	0.62974	0.610691	0.60696	0.972567	0.644084	0.461548	0.54503	0.160082	0.0728019	0.0474023	0.0344585	0.0237835	0.0174125	0.0143143	0.0185324	0.00955429	0.182407	0.945314	-1.42e-24	-6.84e-51	-2.84e-77	-8.6e-104	0
833	2	109	M162W	T1	Limited	65.6	NA	2222194	35222.6	526014	0.067	50	150	3	125.35	89.743	20400	0.578655	0.0448862	0.7159	5954	2.668	10728	9.4777	1593	3.2397	0.863374	0.761915	0.757113	0.977751	0.71808	0.342971	0.187699	0.137326	0.0901086	0.0550025	0.0446906	0.0334786	0.0281786	0.0345679	0.0190011	7.65e-13	5.25e-39	3.15e-65	1.7e-91	8.22e-118	3.41e-144	1.03e-170	0
833	2	109	M162W	T2	Limited	161.5	61.5	6283232	97896.5	1.99019e+06	0.0492	105	280	2.6667	205.138	139.239	67594	0.690178	0.0312176	0.6788	19510	3.1373	38264	8.1402	6422	3.3809	0.658205	0.700769	0.703307	0.69655	0.869163	0.494428	0.325902	0.264455	0.179421	0.15854	0.11861	0.0540273	0.0363999	0.0348732	0.0242975	0.0191273	0.0134419	0.0121742	0.011846	0.0111199	0.0156519	0.0177851	0.0125178
857	2	109	Z022E0104	T2	Limited	91.8	36	3717472	75788.9	1.00307e+06	0.0756	50	167	3.34	198.598	105.961	41716.9	0.5513	0.028122	0.5335	12252	2.9139	23233	8.4906	3746	4.0341	0.434474	0.934596	0.939481	0.766088	0.817347	0.618675	0.821444	0.569302	0.433849	0.319838	0.287697	0.107769	0.0711854	0.0541072	0.0368223	0.0256273	0.0256564	0.0184017	0.0164569	0.00827228	0.00880782	0.0336683	-7.45e-20
877	2	109	A441-5	T1	Limited	64	11.5	1279410	27995.1	1.05269e+06	0.0266	14	43	3.0714	141.046	128.905	7676.87	0.273546	0.010028	0.9139	1639	2.3453	2735	13.8433	654	4.524	0.899506	0.974015	0.937027	0.949315	0.207333	0.12937	0.0527942	0.0312256	0.0219303	0.019125	0.0159662	0.0130849	0.0118071	0.00769449	0.118988	0.062905	0.752056	5.51e-24	2.97e-50	1.43e-76	5.95e-103	1.8e-129	0
877	2	109	A441-5	T2	Limited	173.1	43	3411914	74497.2	2.19547e+06	0.0339	52	137	2.6346	201.65	149.3	30601.3	0.410319	0.0308688	0.7404	7611	2.7318	13869	10.7062	2479	3.8573	0.57112	0.891991	0.90151	0.722216	0.499706	0.373143	0.124827	0.155856	0.111058	0.0621574	0.045463	0.0289756	0.0167825	0.0176996	0.0135946	0.0157797	0.0292168	0.0164185	0.0121777	0.0132718	0.0214749	0.0208908	0.439703
897	NA	109	Z022E0104	T1	NA	NA	NA	2006932	31867.3	475323	0.067	55	168	3.0545	160.884	66.0315	23307.3	0.732262	0.0307162	0.4104	6917	3.0001	13203	8.2263	2282	2.9975	0.520754	0.588661	0.627183	0.897689	0.858215	0.55227	0.329275	0.182608	0.107119	0.0674579	0.0506391	0.0468604	0.0469329	0.0351375	0.0251273	0.0174019	0.0111642	0.0144241	0.988846	-1.39e-24	-5.78e-51	-1.75e-77	3.1e-120
935	3	109	T8	T2	Full	229.4	41	3609704	54058.1	2.67801e+06	0.0202	59	114	1.9322	177.452	152.401	39920.8	0.738574	0.0180504	0.8588	11372	3.2707	22685	7.8189	3054	3.7089	0.920424	0.678877	0.676412	0.539264	0.591268	0.165943	0.0797961	0.0338675	0.0359424	0.0262825	0.0248687	0.0194702	0.0138368	0.0114705	0.0095618	0.00708255	0.00610971	0.00524421	0.0231013	0.883481	-1.67e-07	-5.06e-34	0
935	3	109	T8	T1	Full	155.6	33	4844242	68205.1	1.83568e+06	0.0372	189	355	1.8783	164.154	126.811	51642	0.757512	0.0797444	0.7725	10571	2.6922	19057	13.2494	4067	2.8699	0.75702	0.811229	0.815058	0.21317	0.19974	0.164209	0.0898699	0.0804131	0.0735295	0.0540757	0.032531	0.0264441	0.022928	0.0248973	0.0202872	0.0149211	0.0103577	0.00963862	0.00829713	3e-18	1.25e-44	3.77e-71	0
948	3	109	H8431	T1	Full	161.9	44	3912894	80612.6	1.52998e+06	0.0527	57	272	4.7719	164.154	122.566	43845.5	0.542884	0.0734006	0.7467	10772	2.8323	20068	10.6855	2933	3.5912	0.630729	0.712696	0.726718	0.138243	0.281274	0.125392	0.148	0.163042	0.13199	0.160555	0.115674	0.0468627	0.0297849	0.0249771	0.0178415	0.0173675	0.0161128	0.0120256	0.0135403	2.75e-18	1.14e-44	3.46e-71	0
948	NA	109	H8431	T2	NA	NA	NA	4535718	77736.7	1.83626e+06	0.0423	57	343	6.0175	192.058	130.406	49264.5	0.633364	0.0109436	0.679	10034	2.8777	18728	13.1519	3328	3.0634	0.751431	0.897127	0.890665	0.56136	0.718311	0.178239	0.153125	0.0921381	0.0598087	0.0560773	0.0444035	0.0335215	0.0233346	0.0189895	0.0141582	0.0133806	0.011125	0.0137989	0.012629	0.0195083	0.0525558	0.084811	-6.11e-37
966	3	109	Pa875	T1	Full	62.1	8	1593074	23626.1	595415	0.0397	24	153	6.375	171.348	74.7504	18064.8	0.763825	0.0069978	0.4362	4785	2.8299	8864	9.8774	1319	3.0594	0.684177	0.366578	0.36893	0.860919	0.751365	0.322856	0.181769	0.11623	0.0869926	0.0453783	0.0355659	0.0319809	0.0327178	0.0212473	0.0145978	0.0182393	0.0102189	0.019011	0.0561731	0.571434	-1.64e-23	-4.98e-50	3.07e-92
966	3	109	Pa875	T2	Full	133.8	35.5	4173832	77224.6	2.50939e+06	0.0308	49	222	4.5306	200.342	154.537	47854.9	0.618635	0.0204484	0.7714	11976	2.9492	22787	10.0378	3901	3.3564	0.617465	0.845856	0.801712	0.725065	0.456211	0.302381	0.400818	0.147505	0.0833736	0.0635048	0.0384461	0.0307523	0.0235798	0.0163355	0.0180006	0.012914	0.0121815	0.0106407	0.0119989	0.00985381	0.0174109	0.0747942	1
982	3	109	ZS01250	T1	Full	59.4	12	1710012	35695.1	542548	0.0658	34	94	2.7647	164.154	81.6603	14577.7	0.408215	0.0701306	0.4975	3686	2.5562	6473	11.1434	1205	3.7415	0.600659	0.46628	0.492708	0.983162	0.758968	0.384673	0.26286	0.266982	0.154296	0.0864709	0.0643604	0.0485201	0.0465979	0.0358924	0.035518	0.033661	0.0399379	0.0341706	0.964479	4.52e-17	1.88e-43	5.68e-70	0
982	3	109	ZS01250	T2	Full	113.2	27.5	2551732	55594.7	1.09969e+06	0.0506	41	129	3.1463	205.138	98.6755	22480.2	0.404006	0.0731608	0.481	4544	2.5125	7933	13.2219	2166	3.5365	0.43732	0.717259	0.783583	0.765758	0.716538	0.265269	0.331987	0.463023	0.181065	0.0908409	0.0556467	0.0477558	0.0440684	0.0319998	0.0278328	0.0277495	0.0262074	0.0229502	0.023057	0.027512	0.0246724	0.0192376	0.0217074
1006	3	109	LH146Ht	T1	Full	72.3	21.5	2454446	57485.1	1.21085e+06	0.0475	35	111	3.1714	201.214	102.239	20317.2	0.353506	0.0500092	0.5081	4545	2.4807	7932	12.4542	1945	3.8713	0.423165	0.931681	0.887017	0.965066	0.465176	0.508249	0.398083	0.417337	0.23181	0.171232	0.0939914	0.0588113	0.0389326	0.0301324	0.0280238	0.0276283	0.021239	0.0242685	0.0195564	0.0312633	0.0205751	0.0237579	0.207889
1006	3	109	LH146Ht	T2	Full	154.3	48.5	6199144	118021	2.15963e+06	0.0546	128	340	2.6562	205.138	131.803	70343.4	0.595489	0.0499656	0.6425	17303	2.913	32794	10.061	6496	3.1304	0.621851	0.76677	0.755643	0.47622	0.70921	0.231464	0.219041	0.290206	0.219736	0.159613	0.105354	0.0757329	0.0531891	0.0446251	0.0363557	0.0298045	0.025164	0.0211196	0.0186022	0.015684	0.0176547	0.0153469	0.0133652
1016	3	109	Va99	T2	Full	125.2	34	3312252	81936.7	1.05846e+06	0.0774	41	157	3.8293	196.636	96.337	33788.5	0.412423	0.0192494	0.4899	7801	2.7655	14300	11.4862	2723	4.0295	0.468869	0.71955	0.703662	0.713478	0.914012	0.354071	0.291738	0.185681	0.13143	0.0951074	0.0914385	0.0605863	0.0488536	0.0474549	0.0361108	0.0366091	0.0337541	0.0344048	0.0452824	0.0724585	0.060976	0.0901453	-1.55e-25
1016	3	109	Va99	T1	Full	90	19.5	2198394	47966	886951	0.0541	27	108	4	198.38	82.1654	19254.6	0.401902	0.0120118	0.4142	4735	2.5506	8355	11.1824	1678	3.7896	0.527232	0.496869	0.54062	0.982227	0.786147	0.269747	0.232084	0.176666	0.141799	0.107473	0.0714464	0.0590089	0.0360189	0.0352425	0.0310047	0.0269611	0.0387798	0.0142257	0.00802089	0.00567467	0.00901389	0.107783	-1.69e-21
1028	3	109	CR14	T1	Full	72.1	18	1714306	40523.4	527764	0.0768	27	77	2.8519	186.172	65.8342	13753.8	0.338776	0.0226284	0.3536	3269	2.5684	5740	11.7521	1071	3.9765	0.458647	0.610025	0.625252	0.872082	0.916805	0.407107	0.477582	0.256005	0.163343	0.125563	0.110413	0.0803882	0.0690034	0.0630318	0.0493118	0.025507	0.0211941	0.02476	0.0225298	0.0211392	0.367278	-3.89e-11	-6.26e-53
1028	3	109	CR14	T2	Full	96.2	22.5	2075056	50869.8	1.20548e+06	0.0422	32	71	2.2188	204.048	93.2794	14971.8	0.294588	0.035425	0.4571	3212	2.4078	5617	13.2422	1049	4.2933	0.488913	0.556899	0.6044	0.907845	0.719785	0.44404	0.319807	0.20623	0.117592	0.0761982	0.0582948	0.0432234	0.0315812	0.0257461	0.0204762	0.0233932	0.0202442	0.0297044	0.0186913	0.0173862	0.0266221	0.0425844	0.0278881
1044	3	109	Va17	T1	Full	77.8	11.5	1269720	24347.1	819237	0.0297	22	67	3.0455	135.814	106.208	9209.85	0.378756	0.0399158	0.782	1919	2.4909	3291	13.7527	770	3.7335	0.840457	0.658788	0.634703	0.949455	0.857987	0.333261	0.151546	0.0570492	0.0348782	0.0194485	0.019542	0.0375254	0.0143957	0.0100019	0.00961404	0.989579	1.5e-11	9.01e-38	4.86e-64	2.35e-90	9.74e-117	2.95e-143	0
1044	3	109	Va17	T2	Full	117.5	28.5	2672020	55644.8	3.44766e+06	0.0161	29	97	3.3448	212.768	175.988	22426.8	0.404006	0.0096574	0.8271	4922	2.6408	8774	11.9524	2180	3.921	0.761288	0.899029	0.806525	0.278466	0.387096	0.219402	0.165586	0.0681013	0.0408055	0.0228567	0.0146381	0.0118819	0.0107699	0.00801907	0.0067058	0.00413919	0.0047075	0.00532772	0.00254712	0.00301277	0.193846	0.150184	0.0818182
1052	3	109	Z022E0104	T2	Full	96.5	37	3220578	74993.2	1.06939e+06	0.0701	54	146	2.7037	204.702	100.567	37473.5	0.498695	0.0219526	0.4913	10333	3.0517	19880	8.9971	2999	3.5567	0.436413	0.777079	0.777018	0.974155	0.834858	0.470035	0.402653	0.434784	0.345429	0.221941	0.134094	0.0809109	0.0565415	0.0404197	0.0353227	0.0275988	0.0224896	0.0197348	0.0254616	0.00960438	0.00751934	0.00824125	0.00765982
1059	3	109	CH9	T1	Full	60	11	820362	15118.5	406342	0.0372	15	44	2.9333	126.004	71.455	5770.68	0.38086	0.017004	0.5671	1354	2.4387	2326	12.7213	430	3.8119	0.822924	0.378747	0.512078	0.902045	0.329464	0.147433	0.0867327	0.0459116	0.031329	0.0322352	0.0382162	0.0222746	0.0160113	0.0151278	0.0269447	-5.06e-11	-3.47e-37	-2.09e-63	-1.13e-89	-5.43e-116	-2.25e-142	-6.83e-169	0
1059	3	109	CH9	T2	Full	98.6	34	2254516	52657.9	1.61998e+06	0.0325	25	99	3.96	202.522	123.889	16741.7	0.317734	0.014388	0.6117	3737	2.4538	6437	12.7762	1275	3.9852	0.584942	0.830203	0.840607	0.92133	0.637816	0.256165	0.477628	0.342931	0.127827	0.0702217	0.0430383	0.0321236	0.0261599	0.0217667	0.0205563	0.0123656	0.00792247	0.00725488	0.00735314	0.00775298	0.0240831	0.0725026	0.9375
1078	3	109	778	T1	Full	81.2	19.5	2242664	54297.5	994017	0.0546	43	116	2.6977	205.138	88.353	21223.2	0.391381	0.0530176	0.4307	5010	2.6599	9041	11.2667	1901	3.5075	0.339323	0.850978	0.831971	0.829946	0.680656	0.295203	0.219009	0.262985	0.299005	0.104828	0.116174	0.0865717	0.0525983	0.0355145	0.0296547	0.0251002	0.0268957	0.0276741	0.0159447	0.0134232	0.0274137	0.034384	0.0311033
1078	3	109	778	T2	Full	69.6	22.5	2128070	53719.1	1.07659e+06	0.0499	15	108	7.2	194.892	102.347	17481.4	0.326151	0.013298	0.5251	3794	2.6194	6826	12.2185	1685	3.8637	0.528702	0.771861	0.755711	0.629617	0.656387	0.207582	0.16533	0.342519	0.125099	0.0856327	0.0762731	0.0545606	0.0401942	0.0279751	0.0227239	0.0211475	0.0163385	0.0153836	0.0335503	0.0165287	0.0128445	0.906556	0
1086	NA	109	Z022E0104	T1	NA	NA	NA	2937042	60833.5	635486	0.0957	45	204	4.5333	204.048	71.1269	37273.9	0.612322	0.0097446	0.3486	10359	3.012	20054	8.9769	3142	3.7447	0.522408	0.653004	0.651776	0.662442	0.720618	0.493721	0.354505	0.621998	0.281746	0.102096	0.068507	0.0635076	0.0531671	0.0387118	0.0296339	0.0325396	0.024851	0.0335637	0.0338507	0.0179075	0.0221386	0.0258368	0.694611
1156	NA	109	Z022E0104	T1	NA	NA	NA	1768542	28834.4	707310	0.0408	54	108	2	156.088	75.9571	18270.6	0.633364	0.0366022	0.4866	4762	2.6825	8578	9.9052	1937	3.3697	0.503587	0.734808	0.783183	0.615952	0.699579	0.36895	0.208904	0.0893568	0.0519613	0.0318273	0.0252478	0.0182926	0.0182775	0.0153188	0.0234004	0.0181412	0.0125307	0.0117225	-7.54e-11	-3.64e-37	-1.51e-63	-4.58e-90	0
1170	3	109	N59B	T2	Full	203.3	48	3886374	139515	119412	1.1684	1	1	1	1.526	340.938	86973.9	0.622843	0	223.419	288	1	289	14.4368	290	5	0.986236	0.643945	0.986405	0.484025	0.684975	0.223328	0.113404	0.100187	0.0874483	0.0567145	0.0379217	0.025322	0.0175709	0.0144928	0.0118122	0.00816557	0.00660326	0.00657087	0.00668538	0.00598324	0.00667388	0.00690196	0.00580324
1170	3	109	N59B	T1	Full	164.1	45	3865872	76900.1	1.62026e+06	0.0475	73	178	2.4384	181.158	120.833	45755.6	0.595489	0.0129056	0.667	13094	3.0043	25203	8.127	4148	4.0244	0.708695	0.740798	0.750311	0.115809	0.207669	0.297	0.271658	0.0590792	0.0408935	0.0341088	0.0297287	0.0260285	0.0209436	0.0169353	0.0167595	0.0175902	0.0135425	0.021943	0.0110309	0.0147059	0.921976	2.11e-24	-7.12e-66
1194	3	109	Tx601	T2	Full	146.4	50	4337264	88915.5	2.83894e+06	0.0313	59	139	2.3559	242.198	140.193	38452.6	0.433465	0.024852	0.5788	9484	2.5916	17017	11.1696	2960	4.0222	0.498225	0.829475	0.738907	0.587342	0.458996	0.335016	0.294057	0.192285	0.128033	0.101298	0.0647967	0.0370196	0.033215	0.024519	0.0203188	0.0217337	0.0269607	0.0233669	0.0156806	0.0102543	0.0116612	0.0137245	0.0149128
1195	3	109	M162W	T2	Full	147	67.5	7852486	130073	2.37572e+06	0.0548	88	290	3.2955	224.104	135.586	81053.3	0.622843	0.0167424	0.605	22253	2.9578	42721	9.0915	6418	3.5728	0.685835	0.661827	0.655822	0.600421	0.753173	0.325452	0.390672	0.320001	0.281362	0.180129	0.0960142	0.0728922	0.0507636	0.0354887	0.0347575	0.0272465	0.0224432	0.0206952	0.0144748	0.0134681	0.0150817	0.0119428	0.0184639
1195	3	109	M162W	T1	Full	83.8	22.5	2940074	48337.2	749744	0.0645	46	171	3.7174	171.13	90.1639	28821.8	0.595489	0.0066054	0.5269	7981	2.9248	15182	9.3331	2092	3.3372	0.712219	0.57854	0.62872	0.594154	0.629189	0.389445	0.241361	0.128847	0.0792029	0.0448469	0.0403841	0.0430023	0.0332718	0.024295	0.0139348	0.0156448	0.0451254	0.0253528	0.959546	0.929383	4.45e-24	1.35e-50	4.22e-92
1199	3	109	NC236	T1	Full	84.8	19.5	2758736	40534.4	1.25755e+06	0.0322	93	145	1.5591	164.154	125.157	26112.9	0.643885	0.0471534	0.7624	7017	2.698	12678	9.8988	2207	3.168	0.740326	0.621607	0.627775	0.696824	0.591598	0.335346	0.168707	0.100043	0.0604056	0.0451538	0.0319771	0.0261642	0.0182362	0.0152173	0.0123481	0.00910923	0.00798231	0.00633378	0.0913214	5.29e-16	2.2e-42	6.66e-69	0
1199	3	109	NC236	T2	Full	107.2	49.5	6370118	102602	1.66024e+06	0.0618	100	373	3.73	184.21	126.831	67726.3	0.660719	0.0441014	0.6885	18292	3.0598	35373	9.0149	5986	3.2953	0.674019	0.774604	0.758982	0.735946	0.571688	0.319588	0.439009	0.285365	0.225176	0.145098	0.102387	0.0755506	0.0547115	0.0387751	0.0295057	0.0240897	0.022802	0.0192579	0.0153895	0.00804907	0.00946625	2.74e-16	-3.19e-58
1246	3	109	A441-5	T2	Full	193	48	6003546	105917	2.85142e+06	0.0371	101	188	1.8614	207.1	162.929	54211.6	0.511321	0.0240018	0.7867	13386	2.8606	25110	10.3277	4327	3.7267	0.735935	0.819522	0.842079	0.489366	0.397629	0.121735	0.172647	0.130114	0.085284	0.0542228	0.0439827	0.0353404	0.0272322	0.0216959	0.0159088	0.0158843	0.0171225	0.0170574	0.0182106	0.0146919	0.00689888	0.0274222	0.0362084
1246	3	109	A441-5	T1	Full	107.7	15.5	2112236	38337.1	1.26028e+06	0.0304	39	90	2.3077	175.054	110.182	16959.3	0.441882	0.0339644	0.6294	4313	2.6042	7802	10.5153	1489	3.5164	0.6469	0.759791	0.759376	0.964062	0.535871	0.17664	0.145134	0.0898514	0.0440139	0.0317355	0.0233241	0.0201826	0.0203501	0.0155291	0.0197993	0.0147157	0.0164244	0.0176917	0.0696254	0.927199	7.02e-14	2.13e-40	5.93e-82
1265	3	109	Mt42	T2	Full	73.8	21	3028688	55972.9	556161	0.1006	47	260	5.5319	182.684	75.8296	37290.2	0.667031	0.0045344	0.4151	9843	2.9658	18797	9.6347	2960	3.5617	0.544463	0.858331	0.850172	0.613256	0.719861	0.28056	0.301814	0.454244	0.236806	0.0925046	0.0622664	0.0545493	0.0372817	0.0336992	0.0296644	0.02528	0.0183238	0.0238935	0.0231247	0.929548	1.01139	-2.8e-20	-7.78e-62
1287	3	109	CM7	T1	Full	87.8	16.5	1781518	30527.8	680937	0.0448	33	153	4.6364	145.624	100.518	19693.2	0.645989	0.0150202	0.6903	5266	2.7942	9763	9.3184	1720	3.2164	0.726436	0.690991	0.696968	0.757992	0.651662	0.322836	0.141338	0.0913272	0.041083	0.028449	0.0212106	0.012456	0.0104456	0.00931388	0.0157986	0.085631	0.856413	-4.89e-12	-2.64e-38	-1.27e-64	-5.29e-91	-1.6e-117	0
1307	3	109	Os420	T1	Full	107.5	23.5	3379496	54555.4	1.14089e+06	0.0478	63	208	3.3016	205.138	94.1636	34151.2	0.624947	0.0200778	0.459	8893	2.759	16189	10.2137	2652	3.1607	0.51295	0.770014	0.774931	0.978525	0.826096	0.212887	0.330708	0.168322	0.10474	0.0781296	0.0516931	0.0391863	0.0340148	0.0316084	0.0296624	0.0269005	0.0214296	0.0176952	0.0197511	0.00876408	0.014026	0.0274763	0.0303916
1307	3	109	Os420	T2	Full	91.6	48.5	5723396	92570.6	1.44937e+06	0.0639	104	251	2.4135	204.702	98.1208	66657.6	0.719636	0.0235658	0.4793	18945	3.0089	36485	8.7419	5594	3.6632	0.459757	0.846109	0.847623	0.568878	0.569408	0.34603	0.320728	0.302753	0.240131	0.081935	0.0696795	0.0548334	0.0399225	0.032363	0.0265532	0.0260003	0.0221087	0.0215199	0.0193483	0.0169216	0.0171411	0.02047	0.0112291
1349	4	109	T8	T2	Limited	113.8	22.5	3482032	56036.7	1.29456e+06	0.0433	87	277	3.1839	168.514	130.738	37916.5	0.677552	0.0781094	0.7758	8560	2.9639	16158	11.3853	3003	2.9628	0.638103	0.754971	0.729642	0.982944	0.863697	0.296698	0.328464	0.120399	0.0843426	0.0596526	0.0435368	0.0361882	0.0244599	0.0253575	0.0226351	0.0163295	0.0144974	0.0128808	0.0143248	4.19e-05	1.74e-31	5.27e-58	-5.71e-100
1386	4	109	Pa875	T1	Limited	79.2	12	1768400	28400.2	620067	0.0458	38	109	2.8684	166.334	83.9806	15258.9	0.536571	0.0249828	0.5049	3646	2.6624	6356	10.6411	1101	3.3542	0.642582	0.534535	0.489513	0.956866	0.330018	0.21586	0.201562	0.111996	0.079529	0.0708754	0.0511048	0.0443501	0.0296707	0.0216715	0.0151062	0.0152435	0.014166	0.0159174	0.559014	2.82e-10	1.17e-36	3.54e-63	-8.72e-105
1386	4	109	Pa875	T2	Limited	125.4	40.5	6151202	88547.9	2.36652e+06	0.0374	121	361	2.9835	219.962	139.346	66289.2	0.749095	0.020056	0.6335	14153	2.7576	25912	12.5809	4738	3.0828	0.696136	0.567162	0.674749	0.669075	0.434395	0.243806	0.180391	0.123638	0.0940117	0.0664754	0.0441779	0.0397998	0.0300764	0.027026	0.0235793	0.0191747	0.0222516	0.0167904	0.0156623	0.013602	0.00963482	0.028844	0.0303549
1404	4	109	A441-5	T1	Limited	58	13.5	1164498	25049.1	634515	0.0395	8	37	4.625	133.416	98.1342	7551.3	0.300901	0.0072812	0.7356	1769	2.4183	2988	12.7586	713	4.3738	0.659345	0.671864	0.654669	0.980285	0.412276	0.0882855	0.17566	0.0833959	0.0403365	0.0159526	0.0196342	0.0293553	0.126486	0.910879	0.958659	0.97701	-7.65e-18	-4.59e-44	-2.48e-70	-1.2e-96	-4.97e-123	-1.51e-149	0
1466	4	109	LH146Ht	T2	Limited	75.7	26.5	3417324	51788.4	1.5118e+06	0.0343	82	267	3.2561	178.978	111.329	37446.7	0.723845	0.014824	0.622	9013	2.9381	16936	10.2281	2970	3.2132	0.585576	0.897681	0.905535	0.547597	0.450653	0.180655	0.176564	0.124268	0.0782507	0.049031	0.0333668	0.0217899	0.0245876	0.0190761	0.0100507	0.0111761	0.00938768	0.00570311	0.0307767	1.00576	0.00170867	5.18e-30	1.36e-71
1482	4	109	N59B	T2	Limited	161.3	65	7513058	133806	2.76025e+06	0.0485	110	313	2.8455	225.63	154.5	93915.1	0.702803	0.0195546	0.6848	25984	3.1789	51533	8.7367	7562	3.6088	0.70549	0.80648	0.814186	0.571019	0.244506	0.344863	0.48394	0.144109	0.217256	0.289012	0.290359	0.0680412	0.0487258	0.041652	0.0322163	0.022114	0.0171806	0.0132406	0.0136858	0.00972023	0.0121435	0.00631497	0.00369469
1482	4	109	N59B	T1	Limited	77.6	13.5	2412774	33367.1	831277	0.0401	64	197	3.0781	164.154	91.0681	26885.9	0.805909	0.016023	0.5548	7451	3.0591	14280	8.8836	1987	2.6962	0.694896	0.719528	0.719591	0.953824	0.316818	0.142217	0.0925774	0.0719053	0.0539907	0.042835	0.0445127	0.0319821	0.0250693	0.0155724	0.00807044	0.0455819	0.0228161	0.0242137	0.0494021	5.8e-17	2.41e-43	7.3e-70	0
1502	4	109	H8431	T2	Limited	85.9	37	4711418	73234.7	2.02567e+06	0.0362	77	247	3.2078	172.874	143.962	53512	0.730157	0.0254624	0.8328	15490	3.1341	30562	8.0514	4788	3.4456	0.924766	0.68189	0.656167	0.612164	0.287852	0.0936834	0.263494	0.233656	0.136461	0.0714451	0.0520743	0.0418342	0.0218924	0.0202905	0.0176196	0.0110896	0.00539601	0.00431767	0.0107798	0.475205	1.68e-19	5.08e-46	-5.03e-88
1502	4	109	H8431	T1	Limited	59.6	11	2916624	36259.8	616201	0.0588	113	308	2.7257	153.69	82.6839	33325.2	0.919535	0.068452	0.538	8157	2.9157	15257	10.8614	1871	2.6149	0.560689	0.873626	0.865304	0.912884	0.723532	0.449516	0.208153	0.139771	0.0717204	0.0634063	0.0498204	0.0412269	0.0407128	0.0329841	0.0323598	0.0317352	0.0159753	0.0281724	3.93e-17	1.9e-43	7.88e-70	2.39e-96	-1.34e-138
1525	4	109	M162W	T2	Limited	137.4	26	3844470	64022.8	1.45876e+06	0.0439	34	215	6.3235	205.138	124.812	38904.5	0.608114	0.0077826	0.6084	11092	3.2032	21867	8.2145	3194	3.3487	0.635954	0.64096	0.625389	0.820309	0.768248	0.547834	0.401057	0.267595	0.143086	0.0900921	0.0537592	0.0394652	0.0285615	0.0234673	0.0163171	0.0150946	0.0172567	0.0154876	0.00466502	0.00342271	0.187725	0.962931	1
1526	4	109	CM7	T2	Limited	48.6	15.5	2190666	32019.8	696586	0.046	55	137	2.4909	144.316	96.4718	25061.3	0.782762	0.0352506	0.6685	7120	3.1053	13987	8.0044	2169	3.213	0.642356	0.699178	0.693115	0.650431	0.546897	0.28256	0.286047	0.155586	0.109066	0.064484	0.0424482	0.0324853	0.022187	0.0181613	0.00936321	0.0108847	0.0148209	-1.6e-15	-8.62e-42	-4.16e-68	-1.73e-94	-5.23e-121	2.08e-162
1533	4	109	ZS01250	T1	Limited	57.7	10	1205270	22386.1	272710	0.0821	24	62	2.5833	146.714	62.2351	9763.57	0.435569	0.0322204	0.4242	2530	2.5822	4450	10.5263	999	3.5134	0.451385	0.638936	0.600854	0.966895	0.930503	0.508296	0.23322	0.122336	0.0953246	0.0682532	0.0488156	0.0683706	0.0642129	0.0770048	0.0480563	0.0428726	0.126175	3.61e-09	1.95e-35	9.41e-62	3.91e-88	1.18e-114	-3.2e-156
1533	4	109	ZS01250	T2	Limited	69.1	24	1616044	42015.5	481878	0.0872	37	68	1.8378	164.59	63.0633	14632.2	0.349297	0.0686918	0.3832	3715	2.5044	6568	10.8851	1349	4.0791	0.372701	0.648913	0.661084	0.768477	0.819218	0.399542	0.358808	0.321821	0.140741	0.103403	0.0827429	0.0665096	0.0568651	0.0526095	0.0461809	0.050212	0.0538647	0.0397878	0.0535961	7.73e-15	3.21e-41	9.73e-68	-3.19e-109
1557	4	109	Va17	T2	Limited	49.5	9	899840	18317.4	679828	0.0269	7	61	8.7143	160.666	85.5512	7121.41	0.389277	0.0025724	0.5325	1577	2.4179	2713	12.5025	660	3.7218	0.645878	0.833215	0.83307	0.814123	0.666695	0.274893	0.0760271	0.0414805	0.0321546	0.0174975	0.0197073	0.04741	0.0257903	0.0421957	0.904445	0.999707	0.987523	0.964149	0.960907	3.8e-25	1.58e-51	4.77e-78	2.32e-120
1565	4	109	CR14	T1	Limited	64.3	12	1178486	28931.7	390092	0.0742	20	71	3.55	122.952	80.1029	10219.4	0.353506	0.0189006	0.6515	2713	2.5271	4767	10.744	738	4.3522	0.565688	0.788077	0.868293	0.968559	0.68315	0.682222	0.381316	0.214662	0.0880134	0.0566925	0.0322795	0.0207537	0.0348124	0.050622	0.040643	-1.71e-20	-1.18e-46	-7.06e-73	-3.81e-99	-1.84e-125	-7.63e-152	-2.31e-178	0
1565	4	109	CR14	T1	Limited	64.3	12	3486196	75718.3	1.22127e+06	0.062	36	83	2.3056	235.44	94.1416	32342	0.427153	0.068452	0.3999	9409	2.662	17174	9.1231	2473	4.2751	0.381005	0.721435	0.718721	0.521014	0.609321	0.79071	0.977098	0.571496	0.642826	0.639698	0.242171	0.323549	0.209514	0.134521	0.124123	0.0942119	0.0696673	0.0497007	0.0437147	0.042639	0.0334795	0.0217378	0.0173158
1584	4	109	CH9	T2	Limited	81.9	23.5	2083334	43671	1.63255e+06	0.0268	46	76	1.6522	177.888	135.151	15257.4	0.349297	0.111725	0.7598	2964	2.5378	5101	14.5853	1130	3.7272	0.638126	0.65948	0.659616	0.872957	0.900932	0.448	0.221082	0.144952	0.0826268	0.0367455	0.0319787	0.0259727	0.0209632	0.0177092	0.0178573	0.0152846	0.010884	0.0147646	0.0154479	0.0207268	-2.38e-06	-7.21e-33	8.84e-75
1628	4	109	778	T2	Limited	59.4	31	2643614	44405.1	1.56129e+06	0.0284	46	163	3.5435	173.964	124.796	24104	0.542884	0.0205356	0.7174	5188	2.629	9285	12.3324	2180	3.2357	0.921217	0.436737	0.41004	0.331905	0.145074	0.17704	0.123098	0.1165	0.0556951	0.043303	0.0276885	0.0196885	0.0204442	0.0160094	0.0108441	0.00888271	0.007141	0.00873517	0.0422004	0.170024	-1.2e-16	-3.65e-43	-2.57e-85
1628	4	109	778	T1	Limited	56.4	18	2120636	33649.5	1.05148e+06	0.032	54	156	2.8889	157.396	100.011	20647.4	0.614426	0.0345312	0.6354	4778	2.6392	8590	11.8262	1687	3.0634	0.675698	0.659936	0.639992	0.889305	0.62465	0.168703	0.200434	0.13352	0.0538851	0.0385908	0.0281854	0.0169846	0.0155258	0.0145698	0.0142577	0.0182989	0.0127723	0.0185971	-2.04e-07	-9.85e-34	-4.09e-60	-1.24e-86	4.62e-128
1630	4	109	NC236	T2	Limited	100.5	38	3952232	60204.4	1.30097e+06	0.0463	92	161	1.75	205.138	107.953	37218.1	0.618635	0.0365368	0.5262	10096	2.7487	18475	9.6228	3525	3.3154	0.647639	0.538626	0.545279	0.906914	0.572447	0.356146	0.23506	0.147612	0.0847827	0.0572928	0.0468456	0.0356634	0.0307831	0.036363	0.0297124	0.0248691	0.0324288	0.0210347	0.0183251	0.021745	0.0192864	0.0348901	0.0293765
1630	4	109	NC236	T1	Limited	62.9	17.5	2151464	38716.8	492957	0.0785	50	90	1.8	158.268	77.1797	20301	0.523946	0.0358828	0.4877	6117	2.669	10963	9.0317	1547	3.717	0.49181	0.789661	0.762599	0.682904	0.367692	0.32904	0.368501	0.240879	0.0731744	0.05065	0.0374154	0.0451034	0.0590203	0.0582403	0.043768	0.0212129	0.041692	0.0454107	-3.96e-05	-1.91e-31	-7.94e-58	-2.41e-84	0
1631	4	109	Os420	T1	Limited	61.3	26	3597448	39564.2	764973	0.0517	129	252	1.9535	183.12	84.7105	41987	1.06052	0.0535626	0.4626	12884	3.2503	25675	7.6949	3345	2.6267	0.559285	0.579582	0.589606	0.984029	0.850457	0.552585	0.254636	0.167482	0.0970721	0.066519	0.0542113	0.0472939	0.0455342	0.0464193	0.0381862	0.042671	0.052767	0.0236652	0.0178313	0.00714148	0.901663	-3.77e-19	2.88e-60
1631	4	109	Os420	T2	Limited	55.3	28	3214002	42107.2	1.40698e+06	0.0299	110	206	1.8727	183.556	110.517	34104.4	0.810117	0.0287106	0.6021	8610	2.699	15582	10.3407	3501	2.9451	0.62002	0.554854	0.563038	0.278887	0.339885	0.239478	0.112985	0.0665379	0.046434	0.0347175	0.0356221	0.0304031	0.0281792	0.0272202	0.023865	0.0271733	0.0140924	0.0096459	0.0111386	0.0103068	0.562233	-5.46e-18	-2.49e-60
1632	4	109	Tx601	T2	Limited	123.6	51.5	3510240	73744.6	2.36104e+06	0.0312	59	101	1.7119	177.888	146.049	26934.1	0.366131	0.060059	0.821	6823	2.5962	12277	11.0426	2095	4.6607	0.75362	0.76261	0.747507	0.714538	0.300903	0.278816	0.209297	0.107091	0.0643839	0.0410071	0.0285565	0.0223149	0.0195527	0.0168219	0.0244474	0.0197572	0.0220108	0.0109296	0.0106572	0.977816	-2.4e-06	-7.26e-33	1.77e-74
1632	4	109	Tx601	T1	Limited	65	13	1339148	24560.3	715439	0.0343	21	50	2.381	172.874	77.573	9735.23	0.39559	0.015914	0.4487	2259	2.5427	3989	11.6447	706	3.9006	0.624736	0.544418	0.579122	0.979782	0.576451	0.240188	0.163112	0.106929	0.0528653	0.0303834	0.0248739	0.0236512	0.0223053	0.0170759	0.0194535	0.0205844	0.0114303	0.244811	0.381943	0.880666	1.57e-19	4.75e-46	-3.39e-87
1653	4	109	Mt42	T1	Limited	56.5	16	2282920	33236.3	330680	0.1005	36	193	5.3611	152.6	64.2967	26060.6	0.784867	0.042401	0.4213	7981	3.0649	15369	8.2868	1896	2.9973	0.509449	0.610307	0.600882	0.974359	0.773497	0.297302	0.358662	0.221915	0.169602	0.231307	0.173809	0.10359	0.0931784	0.0625353	0.0389972	0.0200339	0.0311685	1.00005	-5.3e-20	-2.56e-46	-1.06e-72	-3.22e-99	-5.25e-141
1656	4	109	Va99	T2	Limited	88.6	23.5	2633852	52111.9	1.13134e+06	0.0461	37	195	5.2703	182.902	107.67	26998.6	0.517633	0.0311304	0.5887	6053	2.6468	10817	11.9309	2415	3.3339	0.556452	0.575725	0.583667	0.650536	0.23769	0.535875	0.569282	0.299106	0.165253	0.104984	0.0642277	0.0546602	0.0409362	0.0258168	0.0228137	0.0211042	0.0200912	0.0220242	0.031594	0.025617	0.337173	1.04e-19	1.36e-61
1668	4	109	Z022E0104	T2	Limited	35.2	15.5	1679274	35739.1	518116	0.069	14	117	8.3571	170.04	75.7763	19360.6	0.540779	0.0027904	0.4456	5800	2.8448	10860	8.4863	1845	3.926	0.580394	0.611	0.621682	0.68895	0.797104	0.522095	0.28354	0.288128	0.164367	0.063899	0.040834	0.026773	0.0316152	0.0294144	0.0432847	0.014831	0.0115387	0.9646	0.975528	0.9951	-6.26e-27	-1.9e-53	6.37e-95
1691	NA	109	Z022E0104	T1	NA	NA	NA	2137024	39485.2	283661	0.1392	29	142	4.8966	146.714	62.2183	24396.2	0.618635	0.0190096	0.4241	8608	2.9969	16591	7.176	1679	3.4335	0.599989	0.642461	0.649581	0.978462	0.939161	0.67813	0.555819	0.473837	0.238798	0.143882	0.110172	0.0692393	0.0712563	0.0322111	0.0260773	0.0290877	0.940969	3.77e-09	2.03e-35	9.82e-62	4.07e-88	1.23e-114	0
1766	5	109	Va17	T1	Full	56.2	16	1361060	25548.7	617583	0.0414	24	106	4.4167	140.392	96.6159	12544.6	0.490279	0.018857	0.6882	3112	2.5058	5454	11.0583	1445	3.2625	0.76188	0.508993	0.510941	0.958637	0.880139	0.328611	0.0923871	0.0523172	0.0321447	0.0363652	0.0316112	0.0194297	0.0154342	0.0225384	0.0454072	0.961214	0.982271	-7.88e-26	-4.25e-52	-2.05e-78	-8.52e-105	-2.58e-131	0
1777	5	109	CH9	T2	Full	89.2	25	2696314	48334.5	2.52679e+06	0.0191	39	142	3.641	194.892	141.852	23768.3	0.492383	0.0129056	0.7279	5321	2.6696	9542	11.9419	2275	3.5207	0.781758	0.726823	0.736569	0.716978	0.267208	0.268022	0.119207	0.0888814	0.0454402	0.024992	0.0171856	0.0166136	0.0139342	0.011298	0.0181599	0.00850561	0.00599462	0.00835104	0.00678304	0.00680096	0.0222393	0.977824	-1.42e-29
1777	5	109	CH9	T1	Full	60	9	1437480	23241.1	625260	0.0372	31	67	2.1613	165.244	74.417	10999.8	0.473445	0.0276642	0.4503	2541	2.4187	4365	12.5181	987	3.4356	0.618138	0.527376	0.561438	0.113367	0.201419	0.17267	0.106371	0.0640856	0.0451524	0.0344857	0.0291774	0.0276164	0.0260625	0.0210203	0.02377	0.0159589	0.0358158	0.0354733	0.134318	-3.45e-13	-1.43e-39	-4.34e-66	1.53e-107
1827	5	109	Z022E0104	T2	Full	85.8	43	2011090	54463.5	1.03791e+06	0.0525	39	95	2.4359	171.13	107.964	17930.7	0.328255	0.024525	0.6309	3852	2.5877	6867	12.506	1547	4.1248	0.520467	0.888407	0.899872	0.666951	0.903007	0.554534	0.347445	0.242447	0.135778	0.0795748	0.0529692	0.0326964	0.0231367	0.0187328	0.0157017	0.0177451	0.0108176	0.00762367	0.021248	0.807858	2.03e-24	6.16e-51	-1.92e-92
1834	5	109	LH146Ht	T2	Full	129.2	37.5	3969408	91315.4	2.03217e+06	0.0449	38	137	3.6053	235.44	138.85	37733	0.412423	0.12099	0.5897	9000	2.6238	15998	10.6645	4254	3.9541	0.479928	0.905533	0.889144	0.614015	0.677266	0.659102	0.764151	0.617724	0.58448	0.623947	0.690461	0.803205	0.292114	0.217889	0.168391	0.108663	0.0670353	0.0477241	0.037814	0.0283024	0.0255451	0.0226561	0.017483
1837	5	109	A441-5	T1	Full	87.7	18.5	2131656	51058.9	1.62092e+06	0.0315	8	94	11.75	235.44	98.9633	17474.4	0.342985	0.220485	0.4203	4315	2.4966	7620	11.1496	1808	3.8183	0.457078	0.564073	0.551319	0.641614	0.832384	0.958589	0.94528	0.958411	0.967923	0.951883	0.896014	0.807224	0.953015	0.515771	0.4237	0.355193	0.146692	0.068771	0.0403471	0.0243009	0.0247616	0.0382152	0.0325379
1837	5	109	A441-5	T2	Full	145.6	41	2709702	70102.7	1.98578e+06	0.0353	27	61	2.2593	195.328	135.174	21767.5	0.311422	0.009483	0.692	6029	2.8197	11364	9.4208	1557	5.0243	0.745971	0.760186	0.757408	0.610176	0.467064	0.113398	0.143423	0.266603	0.171258	0.0681514	0.0438451	0.0355086	0.0229791	0.0189937	0.0161644	0.014725	0.0131696	0.017196	0.0421367	0.966534	0.934224	0.965759	-1.26e-29
1845	5	109	T8	T1	Full	107.3	20.5	1961290	27452.9	1.20028e+06	0.0229	50	134	2.68	161.102	117.447	19398.3	0.707011	0.0436218	0.729	3386	2.5387	5875	15.9816	1539	2.9196	0.76714	0.581152	0.552882	0.781099	0.114191	0.306334	0.0900151	0.0525669	0.0280678	0.0206419	0.0162698	0.0150814	0.0136402	0.0118249	0.0114608	0.0134776	0.0138632	0.0132167	0.444691	2.29e-24	9.51e-51	2.88e-77	0
1845	5	109	T8	T2	Full	120.6	32	4205956	76187.1	1.46188e+06	0.0521	32	271	8.4688	168.95	127.502	46482.8	0.610218	0.0298878	0.7547	12325	3.2664	24391	8.8446	3701	3.5116	0.695387	0.681696	0.683262	0.864475	0.768638	0.165124	0.158491	0.267789	0.131893	0.126296	0.0864492	0.0549984	0.0353106	0.0301702	0.0191416	0.0144701	0.0111786	0.0057133	0.00579273	0.00207114	8.59e-30	2.6e-56	4.39e-98
1850	5	109	H8431	T1	Full	129.2	42.5	5345218	95261.4	2.38219e+06	0.04	70	357	5.1	198.162	150.549	55948.2	0.587072	0.0196854	0.7597	12866	2.7011	23281	11.7269	4358	3.3746	0.693767	0.80697	0.766846	0.269516	0.398371	0.176271	0.253814	0.116959	0.0938011	0.0833201	0.0504093	0.0430961	0.0316031	0.0239711	0.0166151	0.0130417	0.0134	0.0117685	0.0165812	0.00654143	0.0220434	0.197216	7.94e-22
1850	5	109	H8431	T2	Full	60.6	21.5	2890272	54325.2	1.42547e+06	0.0381	46	189	4.1087	175.272	115.718	25162.7	0.462924	0.0166552	0.6602	4489	2.6102	7971	15.57	1849	3.307	0.687539	0.755529	0.804741	0.598164	0.470826	0.204824	0.10151	0.0812891	0.0431848	0.0305695	0.0274998	0.0217782	0.0203045	0.0183756	0.0142672	0.0188326	0.0125842	0.0124788	0.0278952	0.935187	-3.23e-13	-9.79e-40	0
1864	5	109	M162W	T2	Full	153	50.5	5862404	98193.7	2.33131e+06	0.0421	90	261	2.9	207.318	138.22	54822.2	0.557613	0.0196854	0.6667	12881	2.755	23511	11.4829	4203	3.3407	0.695792	0.718383	0.721698	0.726038	0.5918	0.456559	0.273592	0.185654	0.124318	0.0854753	0.0557141	0.046365	0.0364704	0.0298688	0.0272094	0.0233996	0.0237056	0.0168397	0.0132163	0.0114389	0.00809474	0.00781405	0.00928976
1864	5	109	M162W	T1	Full	102.3	NA	3058096	78049.3	779521	0.1001	43	155	3.6047	154.126	98.083	28406.7	0.364027	0.0181812	0.6364	7643	2.5512	13481	10.5764	2272	4.6758	0.686849	0.843987	0.759078	0.877497	0.620473	0.292805	0.501643	0.425103	0.240549	0.084549	0.0441614	0.0405849	0.0322598	0.0273717	0.0235586	0.0320035	0.00301666	0.713873	5.43e-16	2.62e-42	1.09e-68	3.3e-95	0
1911	5	109	778	T2	Full	85.7	44	2732796	51763.9	1.6378e+06	0.0316	66	162	2.4545	168.296	125.158	28905.5	0.557613	0.0097228	0.7437	7051	2.7192	12904	10.4265	2691	3.6001	0.764968	0.794058	0.774671	0.478878	0.341794	0.108173	0.135141	0.0983385	0.0436881	0.0255274	0.0209442	0.0187113	0.0133837	0.0116106	0.0120098	0.0048968	0.963741	0.954886	0.959564	-3.97e-05	-1.65e-31	-5e-58	2.29e-100
1911	5	109	778	T1	Full	73.9	30	2590006	70318.6	987782	0.0712	22	111	5.0455	205.138	87.5364	24930.9	0.353506	0.0159794	0.4267	6720	2.6366	12138	9.9718	2192	4.1803	0.412222	0.850266	0.818339	0.831366	0.782479	0.250841	0.223139	0.227766	0.490104	0.227892	0.252738	0.156361	0.0536794	0.039033	0.0254637	0.0257008	0.0168017	0.0197671	0.019685	0.0277623	0.0474318	0.0548651	0.0525437
1944	5	109	Os420	T2	Full	81.9	40.5	2816914	52322.5	1.63616e+06	0.032	41	160	3.9024	180.286	131.754	26274.9	0.502904	0.013734	0.7308	5636	2.5621	9997	12.8761	2065	3.4104	0.650468	0.840318	0.861774	0.491743	0.68505	0.179143	0.15961	0.117346	0.0660121	0.050896	0.0320816	0.0282445	0.0222956	0.0143888	0.0143135	0.0104663	0.0100215	0.00695957	0.0170516	0.100368	0.938384	1.4e-26	-1.16e-68
1944	5	109	Os420	T1	Full	102.4	39.5	3677742	73943.1	772832	0.0957	53	214	4.0377	205.138	74.0675	42117.2	0.570238	0.0125568	0.3611	11958	2.8286	22312	9.3156	3519	3.8306	0.441336	0.73721	0.722918	0.832521	0.566384	0.407914	0.431628	0.409805	0.260527	0.0929184	0.0694317	0.0580625	0.0546721	0.056903	0.0635852	0.0718603	0.0583989	0.0525051	0.0427755	0.033353	0.0284397	0.111055	0.203551
1973	5	109	NC236	T2	Full	99.8	44.5	4337178	82559.9	1.37388e+06	0.0601	86	197	2.2907	204.048	110.625	43069.8	0.521842	0.0256804	0.5422	11225	2.6408	20220	10.4918	3259	3.7211	0.553182	0.819553	0.820141	0.708675	0.691653	0.243118	0.561173	0.246352	0.241435	0.277961	0.197978	0.0823625	0.0427198	0.0319126	0.0254406	0.0201601	0.0164513	0.0173538	0.0139837	0.0102179	0.00695642	0.00473894	0.00747807
1983	5	109	CR14	T2	Full	193.9	56	4570646	115200	2.43849e+06	0.0472	39	111	2.8462	221.706	149.542	36695.9	0.317734	0.0207972	0.6745	9779	2.9576	18583	9.7979	2366	4.4839	0.632913	0.761042	0.774304	0.638142	0.606449	0.212592	0.150674	0.133267	0.195578	0.148546	0.083759	0.0570646	0.0471608	0.0373826	0.0299975	0.0231347	0.0213731	0.017632	0.0131055	0.0114419	0.0189416	0.0355635	0.026426
1984	5	109	Va99	T2	Full	126.3	36	3041120	66222	1.65908e+06	0.0399	52	109	2.0962	210.152	113.298	26770.6	0.404006	0.0284708	0.5391	5717	2.3741	9755	12.4545	2792	3.8682	0.556874	0.801871	0.77765	0.579995	0.671656	0.190866	0.186723	0.124731	0.0774614	0.0596808	0.0473307	0.0387185	0.0294859	0.0265647	0.0276314	0.0225334	0.0230839	0.0160486	0.0111311	0.0121907	0.0107802	0.0276452	0.0339759
2023	5	109	ZS01250	T2	Full	91.3	37.5	1698114	50647.6	1.1874e+06	0.0427	17	59	3.4706	168.514	97.1764	13883.5	0.273546	0.027904	0.5767	3115	2.4642	5428	12.1061	1349	5.0537	0.537514	0.797935	0.790534	0.741299	0.613379	0.291982	0.801516	0.420762	0.227191	0.111555	0.0578297	0.0591983	0.0380965	0.0281006	0.0216314	0.0329982	0.00563495	0.0158356	0.0305156	0.00013963	5.79e-31	1.76e-57	-2.29e-99
2023	5	109	ZS01250	T1	Full	49.3	9.5	1057492	20904.6	263095	0.0795	22	44	2	177.888	47.8145	7676.22	0.368235	0.044581	0.2688	1755	2.355	3031	12.4709	680	3.7044	0.336048	0.548704	0.521253	0.982099	0.616572	0.390096	0.411276	0.19632	0.180859	0.106113	0.068796	0.0661135	0.0547046	0.0548346	0.0705469	0.0563754	0.0636958	0.0672932	0.996205	0.953898	-2.83e-06	-8.58e-33	4.42e-75
2027	5	109	N59B	T2	Full	184.8	70.5	6031182	111538	4.29445e+06	0.026	84	226	2.6905	238.056	184.567	61926.8	0.555509	0.0188788	0.7753	15004	2.8602	28476	10.1511	5186	3.7591	0.703752	0.949668	0.942804	0.197815	0.141426	0.18265	0.100571	0.0964713	0.111142	0.0547334	0.0349117	0.0246628	0.018809	0.0160826	0.0132732	0.0109688	0.00959397	0.0107416	0.00924483	0.0113352	0.00871481	0.011127	0.0121231
2027	5	109	N59B	T1	Full	163.2	42.5	4434834	87493.4	2.84155e+06	0.0308	70	163	2.3286	213.858	146.03	43258.4	0.494487	0.017222	0.6828	11124	2.6714	20304	10.3254	4306	3.7918	0.668625	0.898309	0.967872	0.590196	0.29142	0.123478	0.130424	0.135498	0.0654032	0.0349071	0.0281472	0.0212422	0.0193687	0.0229514	0.0190106	0.0194873	0.017454	0.0123498	0.0151776	0.00740104	0.0307074	0.00850135	0.0691321
2032	5	109	Pa875	T1	Full	89.4	15	2069760	32619.5	543688	0.06	43	183	4.2558	164.154	70.4293	22035	0.675448	0.0309124	0.429	5342	2.7186	9594	10.8186	1816	3.0468	0.571866	0.442376	0.454898	0.975832	0.796075	0.296331	0.337954	0.219832	0.127609	0.0834461	0.0576613	0.0464037	0.0412604	0.0365569	0.0523113	0.0251265	0.0231932	0.0471529	0.886257	4.25e-16	1.76e-42	5.35e-69	0
2032	5	109	Pa875	T2	Full	85.8	32	4261870	76956.8	1.65661e+06	0.0465	36	193	5.3611	234.786	110.274	44596	0.578655	0.0098318	0.4697	11518	2.7454	21188	10.2922	3348	3.4275	0.591724	0.540691	0.536257	0.783894	0.74047	0.765018	0.259859	0.277662	0.18927	0.124634	0.094787	0.0705367	0.0500675	0.0410262	0.0299947	0.0375196	0.0288231	0.0225388	0.0254137	0.0181218	0.0189507	0.0116737	0.00900869
2152	5	109	Tx601	T2	Full	178.6	63.5	5967838	122283	3.06514e+06	0.0399	88	183	2.0795	229.772	141.257	56140.7	0.458716	0.0462378	0.6148	15163	2.8295	28397	9.7496	4226	3.8596	0.578121	0.646793	0.721244	0.474495	0.544993	0.511621	0.307991	0.236322	0.121883	0.128015	0.124013	0.102062	0.0542787	0.0416207	0.039589	0.0318034	0.025796	0.0188438	0.0226829	0.0206583	0.0182233	0.021821	0.0225681
2152	5	109	Tx601	T1	Full	89.2	22	1832368	36213.4	636380	0.0569	27	60	2.2222	183.992	81.8679	14814.8	0.408215	0.017549	0.445	3876	2.5046	6802	10.6913	1128	4.2311	0.623622	0.474401	0.471041	0.592309	0.361614	0.407577	0.403653	0.214687	0.183711	0.0704597	0.0465091	0.0380702	0.0253029	0.0249277	0.0336453	0.033166	0.0246611	0.0217232	0.0584616	0.503675	0.919903	-7.54e-17	-1.99e-59
2201	6	109	CR14	T2	Limited	89	20.5	3820534	60672.8	1.43391e+06	0.0423	66	168	2.5455	178.76	124.147	42493.2	0.700699	0.0237838	0.6945	12257	3.0082	23539	8.4898	3563	3.5227	0.683702	0.800469	0.805254	0.216531	0.415176	0.18974	0.2666	0.199583	0.140582	0.106504	0.0572889	0.0322101	0.0335411	0.0263497	0.0182253	0.010454	0.00943333	0.00756613	0.00507913	0.931515	-0.000465214	-1.41e-30	1.7e-72
2201	6	109	CR14	T1	Limited	94.9	29	3675038	64510.6	836776	0.0771	78	265	3.3974	169.822	94.6344	40031.3	0.620739	0.0592524	0.5573	11077	2.8404	20560	9.4541	3016	3.2334	0.572744	0.670848	0.673377	0.952937	0.664234	0.233942	0.481895	0.385584	0.251447	0.16318	0.104034	0.0809328	0.0570264	0.0544015	0.0468996	0.0360478	0.034396	0.0268776	0.0134979	0.710858	1.62e-27	4.91e-54	5.62e-96
2223	6	109	ZS01250	T2	Limited	68.5	19	1902762	51570	740113	0.0697	22	88	4	181.812	76.27	16083.4	0.311422	0.112706	0.4195	3880	2.4851	6836	11.2515	1672	3.9764	0.399642	0.724979	0.809454	0.63374	0.796695	0.811426	0.436287	0.499043	0.396498	0.231846	0.142446	0.0925346	0.083431	0.0661005	0.065622	0.0499549	0.0442989	0.0434155	0.0541489	0.0213438	0.0547648	-1.44e-22	-4.56e-64
2223	6	109	ZS01250	T1	Limited	71.9	15	1939786	42427	530262	0.08	32	114	3.5625	164.154	78.8002	17326.2	0.408215	0.0648114	0.48	4509	2.5913	7962	10.5883	1594	3.752	0.572711	0.472641	0.481417	0.96615	0.752373	0.419807	0.473151	0.269748	0.183606	0.117856	0.0856835	0.056506	0.0513755	0.0529138	0.0480899	0.0462192	0.0415874	0.0379941	0.0455865	7.14e-18	2.96e-44	8.98e-71	0
2270	6	109	778	T1	Limited	70.5	17	2376582	40010.8	697011	0.0574	34	262	7.7059	132.98	98.6912	25346.6	0.633364	0.0779786	0.7422	6811	2.9206	12714	9.7911	2073	2.9539	0.783062	0.477086	0.414389	0.694383	0.959896	0.313979	0.540143	0.16553	0.155278	0.071829	0.0421597	0.0530744	0.0304948	0.0269499	0.0107283	0.0128799	-4.58e-19	-2.75e-45	-1.48e-71	-7.16e-98	-2.97e-124	-9.01e-151	0
2279	6	109	Va99	T2	Limited	113.3	56.5	3520594	86854.5	1.14228e+06	0.076	42	99	2.3571	194.02	106.417	34213.8	0.393485	0.0253316	0.5485	9633	2.6672	17537	9.2099	3166	4.6861	0.479111	0.762147	0.84547	0.621109	0.540923	0.21572	0.531649	0.4125	0.231694	0.268827	0.213919	0.10977	0.0560431	0.0436795	0.0370969	0.0365858	0.0322633	0.0240726	0.0306963	0.037242	0.0776357	0.971901	-5.85e-32
2279	6	109	Va99	T1	Limited	60.1	19.5	2444770	39905.7	732249	0.0545	60	219	3.65	153.908	93.5202	25964.9	0.650198	0.0453222	0.6076	6600	2.7191	12032	10.313	2257	2.9539	0.616216	0.687321	0.708104	0.983883	0.841902	0.25131	0.199549	0.162115	0.125621	0.0795157	0.0548196	0.0510996	0.039676	0.0389667	0.0363809	0.0125367	0.0157662	0.00649029	-1.04e-16	-5.04e-43	-2.09e-69	-6.34e-96	-1.34e-137
2314	6	109	N59B	T2	Limited	126.1	27	3868244	73549.6	1.89121e+06	0.0389	68	172	2.5294	196.418	138.739	43652.3	0.593384	0.0265088	0.7063	12891	2.9383	24639	8.4452	3888	3.5868	0.66345	0.781771	0.782475	0.607208	0.704013	0.143687	0.212548	0.201397	0.219719	0.082785	0.0427078	0.0262786	0.0212262	0.0165582	0.0183134	0.0179596	0.0135974	0.0123795	0.0101233	0.0100439	0.0199888	0.12038	-3.23e-26
2321	6	109	H8431	T2	Limited	59	20	3855256	65726.8	1.60672e+06	0.0409	92	221	2.4022	153.908	138.911	43677	0.664927	0.0406134	0.9026	12504	2.977	23934	8.8041	3465	3.3254	0.836904	0.928362	0.943969	0.640704	0.569422	0.208035	0.331796	0.116944	0.0645622	0.0407746	0.0378603	0.0231328	0.0155423	0.012956	0.011784	0.0114123	0.006694	0.00409954	-1.6e-16	-7.73e-43	-3.21e-69	-9.72e-96	2.69e-138
2334	6	109	Tx601	T2	Limited	105.2	14	1529308	33868	1.05772e+06	0.032	17	66	3.8824	201.868	107.338	12002.4	0.353506	0.0076954	0.5317	2870	2.4122	4984	11.9607	919	4.4216	0.574846	0.83919	0.799185	0.948577	0.872614	0.482149	0.196141	0.0681799	0.0432188	0.0293434	0.0221741	0.0210824	0.0155962	0.01398	0.0116735	0.0138655	0.033204	0.0324859	0.0720109	0.157306	0.970981	0.9398	0.83
2342	6	109	LH146Ht	T2	Limited	44.5	14	2461470	51129.3	854006	0.0599	52	133	2.5577	149.984	99.1792	24768.9	0.483966	0.0296262	0.6613	6933	2.9775	13140	9.0767	2225	3.4893	0.730704	0.700523	0.711097	0.679965	0.71534	0.29794	0.152854	0.0886574	0.0730426	0.0514498	0.0457321	0.0350048	0.0339214	0.0236881	0.0327363	0.0189223	0.0632182	1.07	-7.43e-27	-3.59e-53	-1.49e-79	-4.51e-106	2.82e-147
2406	6	109	CH9	T2	Limited	100.7	23	2365936	48324.3	1.70985e+06	0.0283	43	114	2.6512	162.846	139.62	20904.2	0.433465	0.0510338	0.8574	5086	2.8775	9552	10.8034	1511	3.8293	0.769633	0.803162	0.817367	0.756699	0.503137	0.483092	0.338808	0.129162	0.0551335	0.033662	0.0246012	0.0201713	0.0177081	0.0146326	0.0143057	0.0127521	0.00451953	0.00291844	0.977435	1.96e-19	8.13e-46	2.46e-72	-6.5e-114
2505	6	109	Os420	T2	Limited	64.5	19	2213292	36672	1.11955e+06	0.0328	32	162	5.0625	156.524	117.981	22472.3	0.612322	0.0234132	0.7538	6010	2.77	10975	9.737	2100	3.4379	0.629811	0.770358	0.760373	0.703526	0.773933	0.362409	0.182799	0.130949	0.0689035	0.0496699	0.0382027	0.0261588	0.0116875	0.00824776	0.00838298	0.0162016	0.00844137	0.0489138	-1.07e-09	-5.15e-36	-2.14e-62	-6.48e-89	2.03e-130
2554	6	109	NC236	T2	Limited	122.5	41.5	5487910	85651.8	1.35422e+06	0.0632	112	300	2.6786	204.048	110.795	59889.4	0.698594	0.044145	0.543	17137	2.7925	31642	9.1023	5098	3.0604	0.455589	0.882617	0.880385	0.786553	0.772194	0.641176	0.387652	0.26866	0.201617	0.134096	0.0906068	0.059539	0.0525747	0.0428858	0.0414639	0.038718	0.0305439	0.0229359	0.0172121	0.019634	0.0207014	0.0327773	0.0156052
2554	6	109	NC236	T1	Limited	43.5	11.5	1635548	25745.1	409805	0.0628	22	122	5.5455	146.496	77.796	14674.2	0.570238	0.0135814	0.531	3959	2.6896	7140	10.2057	1038	3.367	0.667613	0.586618	0.61097	0.757668	0.612428	0.360046	0.245621	0.132331	0.0920913	0.0597758	0.0402928	0.0488883	0.0295606	0.0205162	0.0207822	0.0369901	0.987571	-9.56e-10	-5.16e-36	-2.49e-62	-1.03e-88	-3.13e-115	7.28e-157
2594	6	109	CM7	T1	Limited	57.3	10.5	1310114	22240.3	510841	0.0435	16	126	7.875	149.766	69.3604	13569.2	0.610218	0.006649	0.4631	3434	2.885	6415	10.0452	1200	3.1376	0.692784	0.638302	0.63764	0.564955	0.263991	0.144541	0.23152	0.132449	0.0903408	0.069249	0.0286738	0.0150682	0.0111448	0.0150826	0.0112237	0.0679463	0.0854651	0.363624	1.51e-27	7.27e-54	3.02e-80	9.15e-107	-2.54e-148
2594	6	109	CM7	T2	Limited	45.8	11.5	1568496	29847.6	780223	0.0383	19	100	5.2632	174.4	89.6524	17287	0.578655	0.006322	0.5141	4470	2.6975	8204	10.2696	1639	3.1752	0.478572	0.978206	0.965559	0.916289	0.660712	0.135547	0.216132	0.115157	0.0524296	0.0337352	0.0266528	0.0223351	0.0168216	0.0132739	0.0111509	0.0121359	0.0168833	0.10575	0.0746625	0.942979	-1.54e-15	-4.67e-42	5.15e-84
2624	6	109	M162W	T1	Limited	77.8	21	2597604	38876.6	627724	0.0619	53	167	3.1509	175.272	82.425	24387	0.627052	0.0154998	0.4703	5866	2.6885	10576	11.5602	1590	3.0536	0.513174	0.849189	0.863775	0.942092	0.480583	0.361905	0.181817	0.131207	0.0984509	0.064845	0.0483668	0.041287	0.0353068	0.0345014	0.0338687	0.0250722	0.0111201	0.020457	0.030749	0.982781	-3.27e-13	-9.9e-40	3.69e-81
2624	6	109	M162W	T2	Limited	84.5	31.5	4138376	72578.4	1.43616e+06	0.0505	72	254	3.5278	178.542	125.127	42092.1	0.580759	0.0744034	0.7008	10922	2.7964	20149	10.1584	3811	3.3392	0.660436	0.625944	0.622098	0.762311	0.83676	0.837541	0.423283	0.402707	0.299371	0.175847	0.115141	0.0770708	0.0571344	0.0441709	0.0332973	0.0351866	0.023583	0.0168336	0.0140977	0.00646638	0.000156084	4.73e-31	-1.13e-72
21809	NA	109	Z022E0104	T1	NA	NA	NA	2499328	58766.3	590849	0.0995	56	170	3.0357	171.566	74.0003	30849.8	0.523946	0.0400684	0.4313	9167	2.9301	17534	8.587	2536	4.1638	0.400019	0.931116	0.968492	0.977764	0.887836	0.514375	0.701747	0.446056	0.559543	0.377663	0.0787531	0.0517531	0.0464054	0.0422812	0.0341876	0.0223497	0.0372655	0.0333772	0.0130913	0.12205	6.33e-23	1.92e-49	1.23e-91
[truncated: 29 more columns]
